# Supplementary material for: Tyr-Trp administration facilitates brain norepinephrine metabolism and ameliorates a short-term memory deficit in a mouse model of Alzheimer’s disease
Source: PLoS One. 2020 May 4;15(5):e0232233. doi: 10.1371/journal.pone.0232233 (PMC7197849; doi:10.1371/journal.pone.0232233)
Supplement: S1 File — (XLSX) [file pone.0232233.s008.xlsx]

## Sheet: RP_qfarms_3Groups_wo_G1-2_annot
	q.Farms-normalized Expression Values (log2 converted)														RankProducts comparison G1 vs G2		参考	Fold Change			RankProducts comparison G2 vs G3		参考	Fold Change			RankProducts comparison G1 vs G3		参考	Fold Change			Annotations					DEGs (RankProducts FDR < 0.05)
rownames(data)	G1.1	G1.3	G1.4	G1.5	G2.6	G2.7	G2.8	G2.9	G2.10	G3.11	G3.12	G3.13	G3.14	G3.15	FDR (G1群<G2群)	FDR (G1群>G2群)	Welch's t-test (G1群vsG2群)	q.Farms Fold Change log2(G2群/G1群)	rma Fold Change log2(G2群/G1群)	rma Fold Change G2群/G1群	FDR (G2群<G3群)	FDR (G2群>G3群)	Welch's t-test (G2群vsG3群)	q.Farms Fold Change log2(G3群/G2群)	rma Fold Change log2(G3群/G2群)	rma Fold Change G3群/G2群	FDR (G1群<G3群)	FDR (G1群>G3群)	Welch's t-test (G1群vsG3群)	q.Farms Fold Change log2(G3群/G1群)	rma Fold Change log2(G3群/G1群)	rma Fold Change G3群/G1群	Probe ID	Unigene ID	Refseq mRNA ID	Gene Symbol	Gene Name	G1 vs G2 (G2/G1)	G2 vs G3 (G3/G2)	G1 vs G3 (G3/G1)
TC0100000039.mm.2	7.6341	8.02701	7.72389	8.00797	7.83752	7.98118	7.90859	8.00334	7.99951	8.00761	8.0179	7.9751	8.06801	7.99175	0.288389	0.999983	0.407551	0.0977889	0.0344111	1.02414	0.00718853	0.992899	0.115437	0.0660447	0.258983	1.19663	0.195191	1.24644	0.197993	0.163834	0.293394	1.22552	TC0100000039.mm.2	Mm.28514	NM_001357376	Adhfe1	alcohol dehydrogenase, iron containing, 1	NotChanged	Up	NotChanged
TC0100000041.mm.2	10.5261	10.4258	10.4488	10.2562	10.6505	10.3426	10.5312	10.6162	10.5564	10.2974	10.5556	10.5134	10.3092	10.3523	0.015975	1.04655	0.154963	0.125132	0.257912	1.19575	1.00007	0.000668588	0.116073	-0.133781	-0.21449	0.861851	0.567469	0.505477	0.915271	-0.00864931	0.0434225	1.03056	TC0100000041.mm.2	Mm.491098	NM_178399	3110035E14Rik	RIKEN cDNA 3110035E14 gene	Up	Down	NotChanged
TC0100000129.mm.2	9.58176	9.71257	9.75137	9.69087	9.25608	9.40063	9.68744	9.5169	9.39072	9.52004	9.5	9.63822	9.56781	9.7086	1.00126	0.000888289	0.0288391	-0.233791	-0.347228	0.786093	0.00174909	1.03872	0.14562	0.136582	0.170225	1.12523	1.01564	0.0196987	0.109774	-0.0972093	-0.177002	0.884539	TC0100000129.mm.2	Mm.40780	NM_001355122	Paqr8	progestin and adipoQ receptor family member VIII	Down	Up	Down
TC0100000216.mm.2	8.41015	8.76327	8.74095	8.77718	8.65755	8.76807	8.68214	8.77678	8.67524	8.70573	8.60499	8.57516	8.60251	8.58708	0.576542	0.896589	0.694088	0.0390667	0.0350667	1.0246	1.00086	0.000180171	0.0222145	-0.0968612	-0.211974	0.863355	1.13565	0.0260463	0.56502	-0.0577944	-0.176908	0.884597	TC0100000216.mm.2	Mm.336625	NM_001276764	Dst	dystonin	NotChanged	Down	Down
TC0100000284.mm.2	11.1177	11.237	11.1692	11.2217	11.0031	10.998	11.1681	11.0124	11.0722	11.0313	11.0978	11.014	11.1429	11.1774	1.00312	0.00167119	0.0146293	-0.135647	-0.235068	0.849645	0.0108776	1.04024	0.378336	0.0419282	0.0912842	1.06532	1.0073	0.0230954	0.0583432	-0.0937184	-0.143784	0.905142	TC0100000284.mm.2	Mm.379302	NM_001252218	Rpl31	ribosomal protein L31	Down	Up	Down
TC0100000321.mm.2	11.5413	11.286	11.4024	11.2604	11.5715	11.5356	11.4601	11.5236	11.4338	11.5644	11.4271	11.4209	11.4804	11.5061	0.0122473	1.04295	0.128582	0.132405	0.190344	1.14104	1.02189	0.0125665	0.512321	-0.0251438	-0.0110138	0.992395	0.0207571	1.07205	0.19694	0.107261	0.17933	1.13236	TC0100000321.mm.2	Mm.288696	NM_001324533	Rpl29	ribosomal protein L29	Up	Down	Up
TC0100000462.mm.2	10.1378	10.0788	10.1376	10.2929	10.2108	10.2309	9.99853	10.2585	10.0272	10.2049	10.069	10.0705	9.98663	10.0084	0.801537	0.540685	0.822825	-0.0166024	-0.101456	0.932092	1.01433	0.0034556	0.2836	-0.07728	-0.111759	0.925459	1.03902	0.0206469	0.163784	-0.0938824	-0.213215	0.862613	TC0100000462.mm.2	Mm.7106	NM_007561	Bmpr2	bone morphogenetic protein receptor, type II (serine/threonine kinase)	NotChanged	Down	Down
TC0100000519.mm.2	10.9134	10.8517	10.9394	10.8371	10.6716	10.6771	10.7883	10.7875	10.7201	10.7991	10.8201	10.6819	10.8133	10.8659	1.00185	0.00133469	0.00311183	-0.156513	-0.226407	0.854761	0.00505799	1.00342	0.131957	0.0671509	0.106675	1.07674	1.00307	0.00405823	0.0569666	-0.0893626	-0.119732	0.920359	TC0100000519.mm.2	Mm.2718	NM_018796	Eef1b2	eukaryotic translation elongation factor 1 beta 2	Down	Up	Down
TC0100000610.mm.2	9.322	9.35228	9.43948	9.35474	9.22378	9.24935	9.13102	9.36196	9.38352	9.40358	9.35862	9.45969	9.50213	9.34789	1.02374	0.0349747	0.115702	-0.0971991	-0.214376	0.861919	0.00179614	0.994074	0.0352464	0.14446	0.287764	1.22075	0.057235	1.02153	0.262905	0.0472607	0.0733882	1.05218	TC0100000610.mm.2	Mm.141936	NM_001310659	Igfbp2	insulin-like growth factor binding protein 2	Down	Up	NotChanged
TC0100000662.mm.2	8.64717	8.51087	8.62705	8.43174	8.9771	8.89979	8.65887	8.91585	8.77155	8.76918	8.64087	8.66701	8.80535	8.69646	0.000226926	1.00113	0.00672929	0.290426	0.512874	1.42689	1.02221	0.00117004	0.0938182	-0.128861	-0.237081	0.84846	0.00138045	1.00334	0.0407278	0.161566	0.275793	1.21066	TC0100000662.mm.2	Mm.1100	NM_001329843	Inha	inhibin alpha	Up	Down	Up
TC0100001252.mm.2	10.5484	10.5486	10.5485	10.5484	10.5483	10.5483	10.5485	10.5483	10.5483	10.5484	10.5484	10.5485	10.5485	10.5485	1.00588	0.0226905	0.0942414	-0.000130038	-0.150331	0.901043	0.0411677	0.9902	0.095617	0.00011442	0.153588	1.11233	1.18281	1.27042	0.771665	-1.56e-05	0.00325639	1.00226	TC0100001252.mm.2	Mm.196484	NM_001360782	Csrp1	cysteine and glycine-rich protein 1	Down	Up	NotChanged
TC0100001397.mm.2	9.2549	9.69658	9.53136	9.39246	9.34301	9.27414	9.4953	9.2986	9.4741	9.22961	9.47554	9.61658	9.29498	9.42817	1.16429	0.0412683	0.427178	-0.0917967	-0.129535	0.914126	0.078673	0.951629	0.708356	0.0319467	0.0173493	1.0121	1.08813	0.141428	0.626893	-0.05985	-0.112186	0.925185	TC0100001397.mm.2	Mm.66264	NM_021433	Stx6	syntaxin 6	Down	NotChanged	NotChanged
TC0100001414.mm.2	9.31245	9.31243	9.31245	9.31244	9.31239	9.31237	9.31242	9.3124	9.3124	9.31241	9.3124	9.31237	9.31243	9.31243	1.00592	0.0454183	0.00305107	-4.7e-05	-0.282152	0.822364	1.21998	0.990471	0.28807	1.59e-05	0.0844359	1.06027	1.00061	0.578421	0.0439451	-3.11e-05	-0.197716	0.87193	TC0100001414.mm.2	NA	NA	NA	NA	Down	NotChanged	NotChanged
TC0100001526.mm.2	9.02182	9.02602	9.02489	9.02528	9.02348	9.02348	9.02414	9.02477	9.02538	9.02418	9.02457	9.02369	9.02699	9.02637	1.0082	0.16077	0.811752	-0.000253153	-0.0354308	0.97574	0.0390314	0.991272	0.263607	0.000909975	0.10879	1.07832	1.38715	1.33186	0.58196	0.000656822	0.0733589	1.05216	TC0100001526.mm.2	Mm.294885	NM_011804	Creg1	cellular repressor of E1A-stimulated genes 1	NotChanged	Up	NotChanged
TC0100001554.mm.2	7.64452	7.85801	7.50767	7.826	7.41223	7.89249	8.38297	8.02361	7.62114	7.93831	8.28127	7.81267	8.10997	8.32484	0.00502594	1.41512	0.431658	0.157436	0.156185	1.11434	0.00426111	1.13585	0.282865	0.226923	0.408218	1.32705	0.000375765	1.00144	0.019715	0.384359	0.564403	1.47878	TC0100001554.mm.2	Mm.3475	NM_001159731	Rxrg	retinoid X receptor gamma	Up	Up	Up
TC0100001577.mm.2	6.11717	6.43487	6.2261	6.16453	6.2338	6.23754	6.32131	6.18767	6.39869	6.84753	6.53142	6.74873	6.68389	6.59136	0.0485517	1.14092	0.636381	0.0401355	0.144601	1.10542	5.17e-06	1	0.000543276	0.404784	0.917651	1.88904	9.88e-05	1.00005	0.00235379	0.44492	1.06225	2.08819	TC0100001577.mm.2	Mm.32760	NM_001081275	Cfap126	cilia and flagella associated protein 126	Up	Up	Up
TC0100001586.mm.2	9.34385	9.37071	9.35892	9.36667	9.33846	9.34173	9.35255	9.3372	9.34761	9.34771	9.3509	9.34928	9.35016	9.35107	1.00493	0.00860065	0.0605417	-0.0165272	-0.329988	0.795543	0.0280039	0.992536	0.0937683	0.00631243	0.136381	1.09914	1.00804	0.112502	0.182977	-0.0102148	-0.193607	0.874417	TC0100001586.mm.2	Mm.10756	NM_001360824	Pfdn2	prefoldin 2	Down	Up	NotChanged
TC0100001611.mm.2	10.6736	10.8073	10.7621	10.8482	10.5943	10.6432	10.7042	10.7373	10.5025	10.6918	10.643	10.6239	10.8204	10.7018	1.00366	0.00240462	0.0448062	-0.136495	-0.264339	0.83258	0.0846968	1.45894	0.299927	0.0598607	0.123431	1.08932	1.02173	0.0317788	0.177329	-0.0766344	-0.140908	0.906948	TC0100001611.mm.2	Mm.254563	NM_001039484	Kcnj10	potassium inwardly-rectifying channel, subfamily J, member 10	Down	NotChanged	Down
TC0100001671.mm.2	10.4109	10.4792	10.5137	10.3457	10.5057	10.4677	10.5101	10.5448	10.5498	10.3326	10.4887	10.5285	10.3536	10.428	0.0427403	1.00482	0.123957	0.0782284	0.121957	1.08821	1.00043	0.00261232	0.0764633	-0.0893174	-0.13157	0.912837	0.9446	0.636823	0.8404	-0.011089	-0.00961302	0.993359	TC0100001671.mm.2	Mm.330700	NM_001012330	Zbtb18	zinc finger and BTB domain containing 18	Up	Down	NotChanged
TC0100001677.mm.2	7.40422	7.47606	7.77102	7.84499	6.6011	7.78315	7.4131	7.25771	7.51311	7.38466	7.29941	7.76673	7.83597	7.75301	1.3946	0.00562505	0.217169	-0.310438	-0.622869	0.649378	0.00054224	1.2791	0.23915	0.29432	0.502454	1.41662	1.44322	0.0645599	0.91991	-0.0161175	-0.120415	0.919923	TC0100001677.mm.2	NA	NA	NA	NA	Down	Up	NotChanged
TC0100001678.mm.2	7.5403	7.58826	7.87792	7.97452	7.11993	7.89567	7.66282	7.46033	7.69167	7.58209	7.61055	7.86701	7.91775	7.86497	1.33636	0.00842337	0.324721	-0.179165	-0.301372	0.81148	0.00120659	1.16628	0.22243	0.202388	0.317286	1.24598	0.574391	0.378136	0.862871	0.0232225	0.0159138	1.01109	TC0100001678.mm.2	Mm.442974	NM_001034899	Gm16432	predicted gene 16432	Down	Up	NotChanged
TC0100001734.mm.2	10.1172	10.2163	10.1542	10.078	10.2405	10.215	10.2235	10.2115	10.3472	10.1382	10.2318	10.2462	10.2299	10.2695	0.00227437	1.00398	0.0317944	0.1061	0.218445	1.16348	0.289102	1.24937	0.491888	-0.0244048	-0.0851371	0.942695	0.0418204	1.00701	0.0692574	0.0816949	0.133308	1.09681	TC0100001734.mm.2	Mm.338083	NM_001160211	Cnih3	cornichon family AMPA receptor auxiliary protein 3	Up	NotChanged	Up
TC0100001877.mm.2	8.88393	8.88394	8.884	8.88397	8.88397	8.88398	8.88396	8.88397	8.88396	8.88394	8.88394	8.88393	8.88392	8.88391	1.46831	0.991179	0.559463	1.04e-05	0.0985994	1.07073	1.00171	0.020556	0.0027129	-3.98e-05	-0.313501	0.804687	0.990386	0.422597	0.158448	-2.94e-05	-0.214901	0.861605	TC0100001877.mm.2	Mm.2251	NM_008882	Plxna2	plexin A2	NotChanged	Down	NotChanged
TC0100001882.mm.2	9.54617	9.53564	9.63443	9.43501	9.5583	9.29107	9.60019	9.45398	9.64898	9.3282	9.5001	9.64921	9.35894	9.30455	0.830701	0.606533	0.72924	-0.0273039	-0.0154887	0.989321	1.56416	0.028745	0.391271	-0.0823059	-0.151524	0.900299	1.06714	0.0169045	0.199164	-0.10961	-0.167013	0.890685	TC0100001882.mm.2	Mm.29798	NM_001111059	Cd34	CD34 antigen	NotChanged	Down	Down
TC0100001996.mm.2	10.4607	10.4607	10.4606	10.4609	10.4605	10.4605	10.4606	10.4605	10.4605	10.4606	10.4606	10.4604	10.4606	10.4606	1.00561	0.0142858	0.0161405	-0.000222993	-0.261589	0.834169	0.378194	1.05192	0.264294	6.02e-05	0.0840321	1.05998	1.00452	0.0722678	0.0514786	-0.000162749	-0.177557	0.884199	TC0100001996.mm.2	Mm.319659	NM_011291	Rpl7	ribosomal protein L7	Down	NotChanged	NotChanged
TC0100002151.mm.2	8.47121	8.47293	8.47363	8.47399	8.47393	8.47387	8.47683	8.47509	8.47456	8.47019	8.47475	8.47755	8.46915	8.47781	0.0120272	1.00589	0.055084	0.00191646	0.175932	1.12969	0.398372	1.46416	0.633187	-0.000963906	-0.0824625	0.944444	1.3376	1.28536	0.640255	0.000952557	0.0934693	1.06693	TC0100002151.mm.2	Mm.379170	NM_027159	Ccdc115	coiled-coil domain containing 115	Up	NotChanged	NotChanged
TC0100002288.mm.2	10.1523	10.1532	10.1549	10.1525	10.1508	10.1508	10.1533	10.1535	10.1529	10.15	10.1514	10.1507	10.1502	10.1509	1.00351	0.157108	0.308515	-0.000941055	-0.0763954	0.948424	0.991593	0.0299207	0.051118	-0.00166279	-0.15815	0.896173	1.00411	0.0112184	0.0156414	-0.00260384	-0.234546	0.849953	TC0100002288.mm.2	Mm.233889	NM_001356416	Slc39a10	solute carrier family 39 (zinc transporter), member 10	NotChanged	Down	Down
TC0100002607.mm.2	8.0967	8.71662	8.14886	8.69462	8.26113	8.45288	8.01521	8.19617	7.98895	8.62789	7.96829	7.79231	8.55979	8.31705	1.15736	0.00386267	0.280907	-0.231332	-0.269431	0.829647	0.0295805	0.435111	0.715874	0.0701998	0.0855413	1.06109	1.4702	0.00475251	0.514993	-0.161133	-0.18389	0.880326	TC0100002607.mm.2	Mm.4032	NM_009049	Resp18	regulated endocrine-specific protein 18	Down	Up	Down
TC0100002640.mm.2	10.4753	10.7907	10.5417	10.8141	10.3762	10.603	10.5057	10.5514	10.409	10.8394	10.441	10.4704	10.7648	10.638	1.03464	0.00969642	0.150816	-0.166405	-0.265496	0.831913	0.00213677	1.04392	0.162509	0.141665	0.224928	1.16872	1.12303	0.124633	0.838185	-0.0247406	-0.0405685	0.972272	TC0100002640.mm.2	Mm.5038	NM_001310680	Scg2	secretogranin II	Down	Up	NotChanged
TC0100002758.mm.2	7.81326	8.43776	7.85945	8.59655	7.54446	8.56226	8.08736	8.08941	7.84767	8.93116	8.03605	7.92675	8.67605	8.7094	0.327678	0.113243	0.582894	-0.150524	-0.222253	0.857226	0.00010057	1.26845	0.138422	0.429653	0.587187	1.50232	0.000763989	1.31812	0.355854	0.279129	0.364934	1.28782	TC0100002758.mm.2	Mm.140765	NM_001277925	Ecel1	endothelin converting enzyme-like 1	NotChanged	Up	Up
TC0100002762.mm.2	7.66287	7.90808	7.86606	7.98023	7.85848	7.73707	7.64535	7.75869	8.0367	7.70795	8.07996	8.38553	8.25194	8.15407	1.32911	0.0708961	0.636746	-0.0470496	0.045181	1.03181	0.000231185	1.0065	0.0552672	0.308629	0.490189	1.40463	0.00447169	1.19887	0.0942623	0.261579	0.53537	1.44931	TC0100002762.mm.2	Mm.443539	NM_001110227	Kcnj13	potassium inwardly-rectifying channel, subfamily J, member 13	NotChanged	Up	Up
TC0100002772.mm.2	6.69982	7.6847	6.5347	7.51399	7.58539	6.98415	7.26537	7.42789	7.05211	7.30101	7.69941	7.33837	7.23914	7.05505	0.0263668	0.176458	0.643313	0.15468	0.32106	1.24925	0.0185655	0.718761	0.69052	0.0636122	0.165555	1.1216	0.00640904	1.53576	0.517232	0.218292	0.486615	1.40115	TC0100002772.mm.2	Mm.384762	NM_172505	A730008H23Rik	RIKEN cDNA A730008H23 gene	Up	Up	Up
TC0100002816.mm.2	11.1087	11.357	11.2552	11.3192	10.9362	10.9647	11.1848	10.9694	11.0472	10.8776	11.1095	11.0197	11.1344	11.1479	1.00045	0.00102749	0.0137704	-0.239584	-0.306617	0.808536	0.1084	1.28553	0.595193	0.037364	0.0577439	1.04084	1.00045	0.00103673	0.0311292	-0.20222	-0.248873	0.841554	TC0100002816.mm.2	Mm.30179	NM_001163425	Cops9	COP9 signalosome subunit 9	Down	NotChanged	Down
TC0100002827.mm.2	10.6189	10.6189	10.619	10.619	10.6189	10.6189	10.6189	10.6189	10.6188	10.6189	10.6188	10.6189	10.6188	10.6188	0.964729	0.694856	0.283637	-3.46e-05	-0.0981643	0.934221	1.00078	0.0414794	0.0441187	-5.79e-05	-0.110445	0.926302	1.00479	0.0287885	0.026777	-9.25e-05	-0.208609	0.865371	TC0100002827.mm.2	Mm.276408	NM_001110315	Kif1a	kinesin family member 1A	NotChanged	Down	Down
TC0100002938.mm.2	10.579	10.6905	10.7939	10.8943	10.0052	9.97344	10.634	10.0953	10.3732	10.2148	10.4849	10.2645	10.5328	10.541	1.00009	5.85e-05	0.0106604	-0.523168	-0.611267	0.654621	0.000886707	1.19843	0.230225	0.19137	0.227727	1.17099	1.00005	0.000222045	0.0114541	-0.331798	-0.383541	0.766554	TC0100002938.mm.2	Mm.443536	NR_027901	2900060B14Rik	RIKEN cDNA 2900060B14 gene	Down	Up	Down
TC0100003068.mm.2	9.62214	9.63947	9.75115	9.56729	9.68046	9.66362	9.80026	9.73509	9.81915	9.55258	9.75695	9.87753	9.60667	9.65663	0.0229917	1.03546	0.102873	0.0947023	0.166966	1.12269	1.59686	0.0406041	0.47679	-0.0496437	-0.102973	0.931112	0.0805294	1.22593	0.538121	0.0450586	0.0639924	1.04535	TC0100003068.mm.2	Mm.208445	NM_001114662	Mfsd4a	major facilitator superfamily domain containing 4A	Up	Down	NotChanged
TC0100003104.mm.2	10.5364	10.5762	10.5817	10.5524	10.5511	10.5273	10.5982	10.539	10.5922	10.4822	10.5501	10.5978	10.5251	10.5288	1.20752	1.16766	0.996464	-8.16e-05	0.0110372	1.00768	1.01557	0.0148147	0.327067	-0.024769	-0.112449	0.925017	1.02989	0.0804218	0.292296	-0.0248506	-0.101412	0.932121	TC0100003104.mm.2	Mm.298908	NM_001008533	Adora1	adenosine A1 receptor	NotChanged	Down	NotChanged
TC0100003127.mm.2	8.68813	8.68783	8.69113	8.68738	8.69185	8.69211	8.6903	8.6928	8.69263	8.68892	8.69128	8.69409	8.69154	8.68979	0.0114039	1.00557	0.0206681	0.00332083	0.163392	1.11992	1.48635	0.35028	0.442103	-0.000815356	-0.0627724	0.957423	0.0124323	1.00625	0.0810854	0.00250548	0.10062	1.07223	TC0100003127.mm.2	Mm.41407	NM_175259	Shisa4	shisa family member 4	Up	NotChanged	Up
TC0100003258.mm.2	10.7539	10.7156	10.8075	10.5098	10.7682	10.7568	10.7526	10.8216	10.7577	10.7441	10.7454	10.7996	10.7867	10.7429	0.0401781	1.02768	0.336743	0.0746865	0.14467	1.10548	1.02177	0.0205723	0.676793	-0.00765238	0.00797694	1.00554	0.573691	1.25184	0.38144	0.0670341	0.152647	1.11161	TC0100003258.mm.2	Mm.278031	NM_197990	1700025G04Rik	RIKEN cDNA 1700025G04 gene	Up	Down	NotChanged
TC0100003361.mm.2	8.27747	8.68225	8.31063	8.46205	8.25563	8.62017	9.10426	8.54515	8.45314	8.79719	9.06258	8.63571	8.84024	9.22432	0.0737772	1.1883	0.368923	0.162572	0.207315	1.15454	0.000105534	1.00291	0.111641	0.316337	0.426813	1.34426	0.000107971	1.00009	0.0106861	0.478908	0.634128	1.552	TC0100003361.mm.2	Mm.478780	NM_001146330	Gpr52	G protein-coupled receptor 52	NotChanged	Up	Up
TC0100003397.mm.2	9.92403	10.0495	9.99282	10.0765	9.98705	9.99643	9.90644	10.0111	9.86802	10.0512	9.98019	9.85207	9.82608	9.79768	1.04408	0.0568524	0.240397	-0.0569088	-0.10986	0.926678	1.0532	0.00604174	0.386006	-0.0523483	-0.0951868	0.936151	1.03181	0.0108483	0.1098	-0.109257	-0.205046	0.867511	TC0100003397.mm.2	Mm.245446	NM_001081290	Prrc2c	proline-rich coiled-coil 2C	NotChanged	Down	Down
TC0100003502.mm.2	11.0881	11.0846	11.0851	11.0864	11.0876	11.0862	11.0866	11.0915	11.0872	11.0806	11.0852	11.0882	11.0806	11.0868	0.151979	1.0013	0.202835	0.00173342	0.0619257	1.04386	0.994367	0.0273298	0.0993792	-0.00353391	-0.125033	0.916983	1.49133	1.21037	0.346537	-0.00180049	-0.0631078	0.9572	TC0100003502.mm.2	Mm.41642	NM_009062	Rgs4	regulator of G-protein signaling 4	NotChanged	Down	NotChanged
TC0100003531.mm.2	9.13905	9.11479	9.13854	9.24291	9.14596	9.22414	9.22779	9.18376	8.93662	9.23314	9.24095	9.17502	9.27385	9.26336	0.0753135	1.30753	0.811944	-0.0151688	-0.0445277	0.969607	0.00442007	0.993874	0.161077	0.0936111	0.178315	1.13156	0.0405186	1.00264	0.0648331	0.0784423	0.133787	1.09717	TC0100003531.mm.2	Mm.482117	NM_025557	Pcp4l1	Purkinje cell protein 4-like 1	NotChanged	Up	Up
TC0100003560.mm.2	9.4066	9.4053	9.40694	9.40521	9.4073	9.40798	9.40775	9.40917	9.40898	9.40754	9.40756	9.40884	9.40821	9.40808	0.0115025	1.0057	0.00743627	0.00222872	0.33409	1.26058	1.49297	0.412926	0.673294	-0.000190695	-0.025485	0.98249	0.011878	1.00621	0.0112378	0.00203803	0.308605	1.23851	TC0100003560.mm.2	Mm.218203	NM_021607	Ncstn	nicastrin	Up	NotChanged	Up
TC0100003566.mm.2	10.3404	10.5823	10.4882	10.6221	10.3223	10.3997	10.3871	10.475	10.3543	10.5028	10.358	10.4464	10.4604	10.4286	1.02888	0.022045	0.149056	-0.120589	-0.201367	0.869726	0.00930819	1.03431	0.178149	0.0516021	0.134312	1.09757	1.08234	0.0364168	0.362816	-0.068987	-0.0670549	0.954585	TC0100003566.mm.2	Mm.207432	NM_178405	Atp1a2	ATPase, Na+/K+ transporting, alpha 2 polypeptide	Down	Up	Down
TC0100003887.mm.2	9.99098	9.97409	10.1047	9.9578	10.1941	10.0058	10.0868	10.0754	10.0803	10.0177	10.1331	10.1251	9.9071	9.91914	0.0339028	1.01419	0.114951	0.0815775	0.135944	1.09881	1.57457	0.0371287	0.273232	-0.0680324	-0.112099	0.925241	0.718485	0.871559	0.824467	0.0135451	0.0238441	1.01666	TC0100003887.mm.2	Mm.409310	NM_001109985	Nos1ap	nitric oxide synthase 1 (neuronal) adaptor protein	Up	Down	NotChanged
TC0200000048.mm.2	8.16592	8.09109	8.32576	8.10797	8.25032	8.22425	8.20933	8.47253	8.28867	8.24618	8.19941	8.26604	8.16182	8.24228	0.0160465	1.02649	0.151732	0.116334	0.262221	1.19932	1.01251	0.00552025	0.253872	-0.0658715	-0.132274	0.912392	0.0546934	1.06261	0.426864	0.0504621	0.129947	1.09425	TC0200000048.mm.2	Mm.274715	NM_028804	Ccdc3	coiled-coil domain containing 3	Up	Down	NotChanged
TC0200000240.mm.2	8.57145	8.57757	8.90841	8.54907	8.57609	8.57952	8.44993	8.76445	8.5924	8.72922	9.18625	8.72619	8.48751	8.60074	0.766671	0.451115	0.577898	-0.059147	-0.0304995	0.979081	0.0138356	1.43191	0.28385	0.153502	0.199026	1.14792	0.191054	0.609255	0.540859	0.094355	0.168527	1.12391	TC0200000240.mm.2	Mm.268000	NM_011701	Vim	vimentin	NotChanged	Up	NotChanged
TC0200000319.mm.2	9.80801	9.82067	9.87494	9.75779	9.85021	9.80903	9.83147	9.8196	9.81553	9.70274	9.8263	9.83202	9.74279	9.7137	0.119599	1.04359	0.718416	0.00981443	0.0463485	1.03265	1.00503	0.00574556	0.0885772	-0.0616571	-0.223159	0.856687	1.0158	0.0636095	0.199759	-0.0518427	-0.176811	0.884656	TC0200000319.mm.2	Mm.237935	NM_001081006	Etl4	enhancer trap locus 4	NotChanged	Down	NotChanged
TC0200000347.mm.2	9.40899	9.90525	9.57466	9.88127	9.4935	9.81185	9.67465	9.78857	9.41926	10.0229	9.60328	9.57871	9.78757	9.83578	0.77177	0.10674	0.71738	-0.0549778	-0.136109	0.90997	0.0211457	1.34242	0.290295	0.12808	0.203804	1.15173	0.0530547	1.34777	0.635399	0.0731026	0.0676951	1.04804	TC0200000347.mm.2	Mm.4784	NM_008078	Gad2	glutamic acid decarboxylase 2	NotChanged	Up	NotChanged
TC0200000457.mm.2	9.58721	9.5943	9.59867	9.59775	9.5639	9.5566	9.58333	9.55378	9.57441	9.57558	9.5841	9.55756	9.57376	9.59415	1.0047	0.00689319	0.00443207	-0.0280817	-0.233529	0.850552	0.025313	0.997024	0.231739	0.0106291	0.065995	1.04681	1.00389	0.0091089	0.0426068	-0.0174526	-0.167534	0.890363	TC0200000457.mm.2	Mm.328601	NM_013721	Rpl7a	ribosomal protein L7A	Down	Up	Down
TC0200000503.mm.2	9.48165	9.32496	9.44049	9.1975	9.55574	9.57768	9.5121	9.63097	9.60279	9.53751	9.53317	9.56203	9.5654	9.54667	0.000519618	1.00185	0.0378816	0.214702	0.323815	1.25164	1.01322	0.0124028	0.264263	-0.0269025	-0.0327845	0.977532	0.00102833	1.00275	0.0596632	0.1878	0.29103	1.22351	TC0200000503.mm.2	Mm.330109	NM_001290489	Med27	mediator complex subunit 27	Up	Down	Up
TC0200000518.mm.2	9.8845	9.8241	9.90901	9.92444	9.93775	9.92216	9.85624	9.89809	9.90141	9.88442	9.85961	9.8502	9.82134	9.76913	0.934759	1.29265	0.527057	0.0176157	0.0670414	1.04757	1.00117	0.00044494	0.0278585	-0.0661914	-0.208556	0.865403	1.0038	0.00680912	0.147554	-0.0485757	-0.141515	0.906567	TC0200000518.mm.2	Mm.204969	NM_001076554	Sptan1	spectrin alpha, non-erythrocytic 1	NotChanged	Down	Down
TC0200000551.mm.2	8.17315	8.26698	8.09655	8.2079	8.21317	8.32581	8.26197	8.28351	8.1293	8.46963	8.29242	8.15772	8.31358	8.32894	0.0459512	1.04421	0.287336	0.0566058	0.179804	1.13273	0.00756793	1.05267	0.283235	0.0697028	0.180349	1.13316	0.0217392	1.01006	0.0788259	0.126309	0.360153	1.28356	TC0200000551.mm.2	Mm.3217	NM_007494	Ass1	argininosuccinate synthetase 1	Up	Up	Up
TC0200000600.mm.2	11.2202	11.2588	11.2487	11.3186	11.028	10.946	11.1828	10.9952	11.0539	10.9876	11.155	10.9833	11.1487	11.2107	1.00059	0.000980955	0.00280502	-0.220382	-0.288776	0.818596	0.0643352	1.46809	0.39027	0.0558677	0.0600634	1.04251	1.0009	0.00130149	0.020993	-0.164515	-0.228713	0.853396	TC0200000600.mm.2	Mm.250030	NM_009076	Rpl12	ribosomal protein L12	Down	NotChanged	Down
TC0200000636.mm.2	8.28836	8.73191	8.62013	8.62	8.34958	8.70377	8.85019	8.25267	8.55235	8.53927	8.71544	8.70321	8.65546	8.79369	0.523294	0.333665	0.877225	-0.0233872	-0.00937074	0.993526	0.015333	1.40885	0.287263	0.139701	0.200174	1.14884	0.0224504	1.05338	0.326872	0.116314	0.190803	1.1414	TC0200000636.mm.2	Mm.443	NM_001206367	Gsn	gelsolin	NotChanged	Up	Up
TC0200000927.mm.2	10.616	10.4373	10.6752	10.2868	10.7766	10.6318	10.6621	10.7412	10.6178	10.448	10.6217	10.7096	10.3626	10.4625	0.00780755	1.00924	0.128365	0.182069	0.22367	1.1677	1.01764	0.000629524	0.0585104	-0.165031	-0.213146	0.862654	0.431497	0.548005	0.880594	0.0170379	0.0105234	1.00732	TC0200000927.mm.2	Mm.308525	NM_009322	Tbr1	T-box brain gene 1	Up	Down	NotChanged
TC0200001025.mm.2	10.697	10.6826	10.7024	10.6728	10.691	10.6998	10.7027	10.7052	10.7066	10.6981	10.7054	10.7115	10.7079	10.7045	0.114839	1.00093	0.16494	0.0123588	0.122999	1.089	0.0311777	0.993664	0.251153	0.00440244	0.0495453	1.03494	0.00875621	1.0058	0.0837097	0.0167612	0.172544	1.12704	TC0200001025.mm.2	Mm.271950	NM_027352	Gorasp2	golgi reassembly stacking protein 2	NotChanged	Up	Up
TC0200001047.mm.2	7.58064	8.10484	7.63236	8.00976	8.1413	7.67725	8.15716	8.12631	8.10083	7.93259	7.66866	8.08451	7.96698	8.13949	0.00253954	1.43841	0.244526	0.208667	0.3708	1.29307	1.14032	0.0016132	0.521714	-0.0821215	-0.110828	0.926056	0.0976353	0.970206	0.450834	0.126546	0.259973	1.19746	TC0200001047.mm.2	Mm.34411	NM_001360002	Pdk1	pyruvate dehydrogenase kinase, isoenzyme 1	Up	Down	NotChanged
TC0200001049.mm.2	10.5511	10.6172	10.5679	10.52	10.4268	10.4395	10.5938	10.4828	10.5407	10.3237	10.5405	10.5407	10.4573	10.5088	1.01771	0.0468212	0.117889	-0.0673101	-0.12816	0.914998	0.27697	0.841107	0.673056	-0.0225215	-0.0440444	0.969932	1.00275	0.00250688	0.0970393	-0.0898316	-0.172204	0.887486	TC0200001049.mm.2	Mm.196153	NM_001204165	Rapgef4	Rap guanine nucleotide exchange factor (GEF) 4	Down	NotChanged	Down
TC0200001368.mm.2	8.71735	8.51935	8.72681	8.55467	8.438	8.58348	8.64275	8.72032	8.6557	8.62829	9.06721	8.5783	8.70099	8.65677	0.76724	0.426355	0.774649	-0.0214981	-0.122936	0.918317	0.0401633	1.47197	0.279091	0.118263	0.263835	1.20067	0.235607	0.978621	0.380821	0.0967654	0.140899	1.10259	TC0200001368.mm.2	Mm.1302	NM_011355	Spi1	spleen focus forming virus (SFFV) proviral integration oncogene	NotChanged	Up	NotChanged
TC0200001380.mm.2	10.6471	10.5112	10.6016	10.5183	10.7431	10.711	10.5687	10.756	10.6363	10.6791	10.6523	10.6601	10.6251	10.641	0.00255846	1.00393	0.051578	0.113443	0.247513	1.18716	1.59658	0.0987289	0.431187	-0.0314993	-0.0668268	0.954736	0.00349184	1.00493	0.0850528	0.0819435	0.180687	1.13342	TC0200001380.mm.2	Mm.22413	NM_001145902	Arhgap1	Rho GTPase activating protein 1	Up	NotChanged	Up
TC0200001502.mm.2	11.5981	10.9937	11.4461	10.9398	11.0212	11.2579	11.1566	10.7075	11.2118	11.2517	11.4371	10.811	11.2312	11.4131	0.763973	0.0467722	0.40559	-0.173432	-0.121173	0.91944	0.00101967	1.18744	0.323425	0.157849	0.209707	1.15645	0.215193	0.0533076	0.940175	-0.0155829	0.0885341	1.06329	TC0200001502.mm.2	NA	NA	NA	NA	Down	Up	NotChanged
TC0200001524.mm.2	11.4175	11.4814	11.5437	11.5096	11.3068	11.3055	11.4214	11.507	11.3766	11.4162	11.4302	11.399	11.3525	11.3825	1.00421	0.00318975	0.0602129	-0.104556	-0.156039	0.897486	0.175184	1.40915	0.766677	0.0126043	0.0051316	1.00356	1.00217	0.00255203	0.0319214	-0.0919513	-0.150907	0.900684	TC0200001524.mm.2	Mm.267547	NM_001077514	Slc1a2	solute carrier family 1 (glial high affinity glutamate transporter), member 2	Down	NotChanged	Down
TC0200001551.mm.2	7.27558	7.27664	7.27433	7.27662	7.27414	7.27368	7.27083	7.2753	7.27442	7.27476	7.27399	7.27693	7.27766	7.27677	0.995733	0.140054	0.0588847	-0.00212077	-0.477899	0.718022	0.0321082	0.990743	0.0528159	0.00234704	0.596371	1.51191	0.173103	1.00739	0.806218	0.000226269	0.118472	1.08558	TC0200001551.mm.2	Mm.359026	NM_181858	Cd59b	CD59b antigen	NotChanged	Up	NotChanged
TC0200001552.mm.2	8.52247	8.84525	8.38181	8.84222	8.39131	8.25677	7.75825	8.32576	8.32089	8.45511	8.53284	8.62177	8.95185	8.86812	1.00023	8.13e-05	0.0327766	-0.43734	-0.690107	0.619808	4.2e-06	1.00005	0.0137285	0.475341	0.717343	1.64415	0.0764302	1.37092	0.809489	0.0380019	0.0272358	1.01906	TC0200001552.mm.2	Mm.247265	NM_001111060	Cd59a	CD59a antigen	Down	Up	NotChanged
TC0200001624.mm.2	8.13303	8.13311	8.13313	8.13294	8.13312	8.13303	8.13303	8.13298	8.1331	8.13292	8.13289	8.13301	8.13298	8.13291	1.46703	1.34579	0.982582	-1.16e-06	-0.0258556	0.982238	1.00175	0.0129797	0.0137999	-0.000110843	-0.343513	0.78812	0.983189	0.16118	0.0754717	-0.000112004	-0.369369	0.774121	TC0200001624.mm.2	Mm.1442	NM_001048139	Bdnf	brain derived neurotrophic factor	NotChanged	Down	NotChanged
TC0200001662.mm.2	9.44686	9.28353	9.37897	9.21756	9.57243	9.53848	9.49857	9.58233	9.51652	9.4646	9.4934	9.51027	9.4685	9.51834	0.000537505	1.00162	0.0206141	0.209937	0.463008	1.37841	0.994357	0.00695011	0.0339181	-0.0506439	-0.125021	0.916991	0.00129599	1.00325	0.0485209	0.159293	0.337987	1.26399	TC0200001662.mm.2	Mm.33438	NM_207206	Lpcat4	lysophosphatidylcholine acyltransferase 4	Up	Down	Up
TC0200001747.mm.2	9.55901	9.56082	9.57382	9.58468	9.57084	9.61312	9.56061	9.61809	9.57622	9.62152	9.54839	9.57227	9.57081	9.52047	0.1184	1.0232	0.216006	0.0181939	0.103938	1.0747	1.01334	0.0149295	0.33283	-0.0210843	-0.110186	0.926469	1.03687	0.115417	0.876522	-0.00289037	-0.00624753	0.995679	TC0200001747.mm.2	Mm.221499	NM_170593	Disp2	dispatched RND tramsporter family member 2	NotChanged	Down	NotChanged
TC0200001773.mm.2	10.2768	10.2768	10.2767	10.2767	10.277	10.2769	10.2769	10.277	10.2768	10.2769	10.2767	10.2769	10.2767	10.2767	0.015776	1.00662	0.0105408	0.00015695	0.164868	1.12106	0.988696	0.0382058	0.0743142	-0.000140244	-0.164696	0.892117	1.49227	1.3857	0.80064	1.67e-05	0.000172039	1.00012	TC0200001773.mm.2	Mm.214765	NM_019769	Chp1	calcineurin-like EF hand protein 1	Up	Down	NotChanged
TC0200001794.mm.2	8.4805	8.41308	8.35523	8.63749	8.79526	8.53038	8.76585	8.5503	8.54547	8.55185	8.66635	8.68217	8.82627	8.93655	0.00720489	1.05315	0.0921435	0.165871	0.294873	1.22678	0.00364508	1.02554	0.317214	0.0951903	0.131332	1.0953	0.000611775	1.00194	0.0236851	0.261061	0.426205	1.34369	TC0200001794.mm.2	Mm.245715	NM_001177792	Snap23	synaptosomal-associated protein 23	Up	Up	Up
TC0200001798.mm.2	8.32353	8.99324	8.37082	8.24206	8.26573	8.63026	8.47666	8.02522	8.74063	8.14709	8.61351	8.42895	8.61486	8.68143	0.261852	0.140454	0.807683	-0.0547128	-0.0871822	0.94136	0.0366485	0.248567	0.678256	0.0694667	0.116964	1.08445	0.23596	0.265501	0.943527	0.0147538	0.0297817	1.02086	TC0200001798.mm.2	NA	NA	NA	NA	NotChanged	Up	NotChanged
TC0200001809.mm.2	9.83663	9.94732	10.0748	10.0799	9.86593	9.93636	9.95186	9.82808	9.83346	9.94378	9.95729	9.87014	9.7857	9.73941	1.01642	0.0253719	0.1825	-0.101505	-0.184093	0.880202	1.47783	0.112618	0.648468	-0.0238746	-0.0456628	0.968845	1.0211	0.0110307	0.134221	-0.12538	-0.229756	0.852779	TC0200001809.mm.2	Mm.36501	NM_001173506	Map1a	microtubule-associated protein 1 A	Down	NotChanged	Down
TC0200001991.mm.2	7.46242	7.79834	7.3718	7.87859	7.44605	7.86407	7.53977	7.50642	7.42661	8.18463	7.4459	7.49655	7.84882	7.72549	0.841445	0.124111	0.648373	-0.0712028	-0.233477	0.850583	0.0152417	1.44143	0.277997	0.183691	0.414749	1.33307	0.189726	0.776745	0.556528	0.112489	0.181272	1.13388	TC0200001991.mm.2	Mm.16745	NM_011025	Oxt	oxytocin	NotChanged	Up	NotChanged
TC0200002072.mm.2	10.2876	10.3591	10.4519	10.3179	10.4864	10.3262	10.4659	10.4394	10.5087	10.2968	10.4087	10.4984	10.2302	10.4874	0.00290592	1.00425	0.1015	0.0912036	0.149201	1.10896	1.56334	0.0463701	0.357228	-0.0610267	-0.147795	0.902629	0.468613	1.08286	0.650995	0.0301769	0.00140584	1.00097	TC0200002072.mm.2	Mm.41638	NM_001356548	Lamp5	lysosomal-associated membrane protein family, member 5	Up	Down	NotChanged
TC0200002094.mm.2	11.4864	11.2346	11.2614	11.3936	11.4095	11.4256	11.2506	11.3833	11.4228	11.3365	11.3642	11.2362	11.3742	11.3472	0.569778	1.18868	0.632372	0.0343763	0.0705661	1.05013	1.0211	0.00506033	0.291117	-0.0466878	-0.0843504	0.943209	1.14585	0.753767	0.856308	-0.0123115	-0.0137843	0.990491	TC0200002094.mm.2	NA	NA	NA	NA	NotChanged	Down	NotChanged
TC0200002130.mm.2	10.4895	10.4894	10.4894	10.4894	10.4894	10.4894	10.4894	10.4894	10.4893	10.4894	10.4893	10.4894	10.489	10.4891	1.17226	1.25837	0.471482	-3.35e-05	-0.0120182	0.991704	0.991358	0.045706	0.1531	-0.000147896	-0.104272	0.930274	0.987447	0.131126	0.099457	-0.000181419	-0.116291	0.922557	TC0200002130.mm.2	Mm.294493	NM_008792	Pcsk2	proprotein convertase subtilisin/kexin type 2	NotChanged	Down	NotChanged
TC0200002193.mm.2	8.36311	8.10977	8.46239	8.1032	8.38141	8.11707	8.24581	8.30503	8.3241	8.07702	8.2364	8.3218	8.16232	8.17208	0.430251	0.673824	0.888182	0.015069	0.038593	1.02711	1.03732	0.00279618	0.220472	-0.080762	-0.202375	0.869119	0.889222	0.212796	0.543383	-0.065693	-0.163782	0.892682	TC0200002193.mm.2	Mm.35324	NM_009219	Sstr4	somatostatin receptor 4	NotChanged	Down	NotChanged
TC0200002411.mm.2	10.4367	10.6855	10.4664	10.7804	10.4678	10.8112	10.3703	11.0345	10.7472	11.1103	10.3353	10.4531	10.8909	11.0248	0.104897	0.635639	0.542103	0.0939632	0.137989	1.10037	0.0154793	0.115634	0.707214	0.0766907	0.0811856	1.05789	0.0934619	0.369506	0.371648	0.170654	0.219175	1.16407	TC0200002411.mm.2	Mm.34330	NM_001291128	Nnat	neuronatin	NotChanged	Up	NotChanged
TC0200002426.mm.2	7.06498	7.21536	6.88764	7.18461	7.1125	7.0814	7.09593	8.08004	8.25308	7.64795	7.80963	8.20526	7.72063	7.72326	0.00550986	1.07565	0.176578	0.436441	0.712779	1.63896	0.00136604	0.631622	0.33927	0.296754	0.427725	1.34511	1.42e-05	1	0.000638289	0.733195	1.1405	2.20458	TC0200002426.mm.2	Mm.218846	NM_008489	Lbp	lipopolysaccharide binding protein	Up	Up	Up
TC0200002427.mm.2	9.36749	9.42863	9.4628	9.31952	9.7886	9.81088	9.52994	9.70841	9.73445	9.70882	9.65998	9.64566	9.75302	9.59595	0.000184746	1.00059	0.00125437	0.319847	0.455807	1.37155	1.60748	0.0447008	0.486791	-0.0417702	-0.0602186	0.959119	0.000391481	1.00068	0.000427252	0.278077	0.395588	1.31548	TC0200002427.mm.2	Mm.294494	NM_175692	Snhg11	small nucleolar RNA host gene 11	Up	Down	Up
TC0200002437.mm.2	9.4466	9.82381	9.62484	9.86964	9.45096	9.75793	9.64254	9.52293	9.35622	9.7934	9.60382	9.55582	9.67844	9.71907	1.27239	0.149342	0.274566	-0.145106	-0.195163	0.873474	0.00240403	1.0199	0.178109	0.123992	0.169102	1.12436	0.810265	0.356056	0.851533	-0.0211137	-0.0260609	0.982098	TC0200002437.mm.2	Mm.143404	NM_009508	Slc32a1	solute carrier family 32 (GABA vesicular transporter), member 1	NotChanged	Up	NotChanged
TC0200002452.mm.2	9.96206	10.0225	9.96868	10.004	10.0101	9.99891	9.9516	9.97055	9.97106	9.96594	9.94677	9.97191	9.92938	9.94771	1.29714	1.07528	0.637984	-0.00886248	-0.0561303	0.961841	0.993714	0.0120168	0.0663118	-0.0281116	-0.176325	0.884955	1.00375	0.0065978	0.0764441	-0.036974	-0.232455	0.851185	TC0200002452.mm.2	Mm.217233	NM_009408	Top1	topoisomerase (DNA) I	NotChanged	Down	Down
TC0200002542.mm.2	5.87165	5.74741	6.13445	6.00143	6.00398	5.83783	5.83838	5.92383	5.81094	6.06194	8.24352	6.05219	5.98906	6.02031	1.19595	0.314584	0.571165	-0.0557456	-0.2947	0.815242	1.08e-05	1.00032	0.253653	0.590413	1.06753	2.09585	0.0012084	1.09818	0.296935	0.534668	0.772834	1.70862	TC0200002542.mm.2	Mm.4406	NM_013599	Mmp9	matrix metallopeptidase 9	NotChanged	Up	Up
TC0200002632.mm.2	7.93993	7.92136	7.9545	7.85782	7.93342	7.86381	7.93955	7.9411	7.89063	7.90722	7.89442	7.9033	7.88923	7.86128	1.19589	1.08876	0.864541	-0.00470132	-0.0395564	0.972954	1.00654	0.014028	0.244225	-0.0226126	-0.217363	0.860136	1.02508	0.0759641	0.298937	-0.0273139	-0.25692	0.836873	TC0200002632.mm.2	Mm.315789	NM_080455	Tshz2	teashirt zinc finger family member 2	NotChanged	Down	NotChanged
TC0200002645.mm.2	7.66962	7.66983	7.67003	7.66983	7.66946	7.66947	7.66978	7.6695	7.66958	7.66968	7.66974	7.66956	7.66982	7.66989	1.00557	0.014196	0.0380604	-0.000273086	-0.455904	0.729053	0.0396753	0.990196	0.0583448	0.000182687	0.294094	1.22611	1.03067	0.906874	0.406321	-9.04e-05	-0.16181	0.893903	TC0200002645.mm.2	Mm.28808	NM_001013369	Pfdn4	prefoldin 4	Down	Up	NotChanged
TC0200002677.mm.2	9.59275	9.49976	9.49308	9.41846	9.69177	9.70548	9.6229	9.77832	9.74233	9.64723	9.72939	9.75026	9.69519	9.73153	0.000547091	1.00158	0.00366593	0.207148	0.325404	1.25301	0.238797	1.41843	0.93814	0.00255791	-0.0280877	0.980719	0.000832379	1.00162	0.00448643	0.209706	0.297316	1.22886	TC0200002677.mm.2	Mm.4113	NM_175112	Rae1	ribonucleic acid export 1	Up	NotChanged	Up
TC0200002749.mm.2	9.34798	10.3817	8.99822	9.94204	9.91485	9.82417	10.0482	9.99455	9.96908	9.78524	9.92384	9.04348	10.1714	9.52409	0.00201161	1.60088	0.427168	0.282692	0.318492	1.24703	1.10465	0.000310557	0.250158	-0.260554	-0.24249	0.845285	0.119563	0.0715696	0.953623	0.0221384	0.076002	1.05409	TC0200002749.mm.2	Mm.425117	NM_001024825	Gm14403	predicted gene 14403	Up	Down	NotChanged
TC0200002751.mm.2	9.79053	10.6504	9.80399	10.3226	10.1527	10.1718	10.1167	10.138	10.2986	9.98089	10.1039	9.80753	10.2131	9.96955	0.157224	0.250626	0.883716	0.0336588	0.0664983	1.04717	1.01099	0.000633834	0.0801618	-0.160545	-0.177043	0.884514	0.583847	0.0818431	0.599123	-0.126886	-0.110545	0.926238	TC0200002751.mm.2	Mm.386029	NM_001243903	Gm14322	predicted gene 14322	NotChanged	Down	NotChanged
TC0200002785.mm.2	10.5631	10.4832	10.5407	10.5705	10.4258	10.3357	10.4975	10.3624	10.3473	10.4551	10.4711	10.3027	10.4547	10.52	1.00253	0.00155287	0.00572624	-0.145638	-0.307335	0.808133	0.00960177	1.07748	0.3517	0.0469876	0.0867503	1.06198	1.0023	0.00225811	0.0550802	-0.0986506	-0.220585	0.858218	TC0200002785.mm.2	Mm.289669	NM_001355516	Rps21	ribosomal protein S21	Down	Up	Down
TC0200002814.mm.2	9.8262	9.13339	9.72855	9.67267	9.25549	9.73243	9.78875	9.45675	9.28173	9.76852	9.71539	9.73999	9.3569	9.8425	0.758253	0.125479	0.665092	-0.0871731	-0.100079	0.932982	0.00162209	1.2453	0.232043	0.181628	0.216454	1.16187	0.0214645	1.53588	0.617871	0.0944553	0.116375	1.08401	TC0200002814.mm.2	Mm.213943	NM_001356427	Ppdpf	pancreatic progenitor cell differentiation and proliferation factor	NotChanged	Up	Up
TC0200002863.mm.2	8.07776	8.07511	8.08057	8.069	8.08607	8.08404	8.08624	8.0838	8.08595	8.08338	8.08103	8.08054	8.08217	8.08074	0.00935425	1.00539	0.0272539	0.00961115	0.441378	1.3579	1.00131	0.00211543	0.00127974	-0.0036508	-0.178373	0.883699	0.0106814	1.00598	0.0920634	0.00596035	0.263005	1.19998	TC0200002863.mm.2	Mm.38529	NM_001356451	Prpf18	pre-mRNA processing factor 18	Up	Down	Up
TC0200002980.mm.2	10.1995	10.1996	10.1996	10.1992	10.1997	10.1995	10.1995	10.1998	10.1997	10.1993	10.1994	10.1997	10.1994	10.1993	0.181591	0.99181	0.153227	0.000189027	0.123279	1.08921	0.998108	0.030323	0.0466134	-0.000221016	-0.157064	0.896849	1.50136	1.35204	0.796619	-3.2e-05	-0.0337847	0.976854	TC0200002980.mm.2	Mm.229322	NM_153155	C1ql3	C1q-like 3	NotChanged	Down	NotChanged
TC0200003118.mm.2	9.84046	9.74656	9.90145	9.97324	10.0764	10.1088	9.88014	10.1321	9.92499	9.98804	9.76608	9.79539	9.69602	9.75884	0.00608187	1.01136	0.0577812	0.159057	0.246002	1.18592	1.00023	1.89e-05	0.0137326	-0.223611	-0.328967	0.796106	1.21319	0.32436	0.380868	-0.0645543	-0.0829652	0.944115	TC0200003118.mm.2	Mm.4424	NM_001042528	Cacna1b	calcium channel, voltage-dependent, N type, alpha 1B subunit	Up	Down	NotChanged
TC0200003151.mm.2	12.0417	11.9201	12.0703	12.0515	12.0217	12.0279	11.794	12.075	11.9192	12.1484	11.8267	11.92	11.9382	11.9368	1.10079	0.0471612	0.410746	-0.0533273	-0.094267	0.936748	1.25286	0.068881	0.857498	-0.0135162	-0.00244152	0.998309	1.16987	0.0314253	0.325173	-0.0668435	-0.0967085	0.935164	TC0200003151.mm.2	Mm.1008	NM_008963	Ptgds	prostaglandin D2 synthase (brain)	Down	NotChanged	Down
TC0200003299.mm.2	8.82253	9.00865	8.94975	8.88395	8.73962	8.6584	8.80415	8.77786	8.78953	8.69482	8.73752	8.73823	8.79115	8.79396	1.00203	0.00123926	0.0177643	-0.162306	-0.36602	0.77592	1.55589	0.204443	0.933485	-0.00277657	-0.0219276	0.984916	1.00072	0.00125867	0.0182167	-0.165083	-0.387948	0.764216	TC0200003299.mm.2	Mm.27344	NM_001290552	Swi5	SWI5 recombination repair homolog (yeast)	Down	NotChanged	Down
TC0200003302.mm.2	10.6532	10.3967	10.6315	10.4728	10.6933	10.4523	10.5406	10.575	10.62	10.3938	10.4894	10.559	10.4076	10.4212	0.405257	0.93675	0.630379	0.037712	0.0354008	1.02484	1.00015	0.00109818	0.0446569	-0.122026	-0.183045	0.880842	1.1117	0.031634	0.284366	-0.0843136	-0.147644	0.902723	TC0200003302.mm.2	Mm.27608	NM_198001	1110008P14Rik	RIKEN cDNA 1110008P14 gene	NotChanged	Down	Down
TC0200003303.mm.2	7.52413	6.56324	7.78577	6.23061	6.21224	6.27233	6.32723	6.01624	6.72824	8.43306	8.5497	8.22654	6.08899	8.21622	1.05465	0.000177154	0.149813	-0.71468	-0.968559	0.511016	6.34e-09	1.03351	0.0232868	1.59164	2.1629	4.47815	0.000101357	1.16621	0.181397	0.876964	1.19434	2.28841	TC0200003303.mm.2	Mm.9537	NM_008491	Lcn2	lipocalin 2	Down	Up	Up
TC0200003353.mm.2	8.7809	9.04718	8.83994	8.97346	9.01869	9.00631	8.97631	9.02171	8.90215	9.05434	8.71516	9.07042	9.06154	9.07127	0.0355361	1.02579	0.316308	0.0746623	0.120369	1.08701	0.00811838	1.11502	0.90209	0.00951244	0.0558626	1.03948	0.0205398	1.11335	0.393962	0.0841748	0.176231	1.12993	TC0200003353.mm.2	Mm.270632	NM_001355544	Psmd5	proteasome (prosome, macropain) 26S subunit, non-ATPase, 5	Up	Up	Up
TC0200003401.mm.2	11.1683	11.168	11.1685	11.1681	11.1688	11.1674	11.1677	11.1668	11.1676	11.167	11.1679	11.1673	11.1666	11.167	0.999162	0.159628	0.16402	-0.00057051	-0.0763857	0.948431	0.994167	0.0342105	0.243722	-0.000504204	-0.0870938	0.941417	1.00439	0.0126403	0.00480569	-0.00107471	-0.163479	0.892869	TC0200003401.mm.2	Mm.237095	NM_001355259	Strbp	spermatid perinuclear RNA binding protein	NotChanged	Down	Down
TC0200003433.mm.2	10.261	10.2623	10.3408	10.3159	10.0974	10.0842	10.2406	10.1006	10.2047	10.1732	10.2544	10.1263	10.266	10.2533	1.00266	0.00152973	0.00657496	-0.1495	-0.249404	0.841244	0.00488866	1.01202	0.141983	0.0691693	0.0939337	1.06728	1.0033	0.00411996	0.0513831	-0.0803306	-0.155471	0.897839	TC0200003433.mm.2	Mm.345333	NM_025592	Rpl35	ribosomal protein L35	Down	Up	Down
TC0200003560.mm.2	9.97244	9.87456	9.97472	9.71125	10.2284	10.1729	9.9724	9.89997	10.2104	9.89285	9.71415	9.80244	10.1211	9.97951	0.00379034	0.976155	0.052124	0.213567	0.273227	1.20851	1.0308	0.000182961	0.0804513	-0.1948	-0.249738	0.841049	0.374015	0.599697	0.847095	0.0187668	0.0234887	1.01641	TC0200003560.mm.2	Mm.3507	NM_001139509	Nr4a2	nuclear receptor subfamily 4, group A, member 2	Up	Down	NotChanged
TC0200003573.mm.2	8.84861	8.93801	8.78947	8.99545	8.51076	8.93684	8.99652	8.80081	8.68047	8.83853	8.94083	8.96249	9.07898	9.05144	1.1486	0.0230535	0.318887	-0.107807	-0.217211	0.860227	0.000961437	1.00874	0.102271	0.189375	0.405466	1.32452	0.0373084	1.03918	0.236256	0.0815682	0.188255	1.13938	TC0200003573.mm.2	Mm.91712	NM_029972	Ermn	ermin, ERM-like protein	Down	Up	Up
TC0200003632.mm.2	8.52677	8.5409	8.54972	8.53769	8.64225	8.53194	8.515	8.57199	8.52352	8.47261	8.54571	8.56473	8.24934	8.36748	0.989059	1.23758	0.487042	0.0181693	-0.00688569	0.995239	1.00473	0.00212329	0.121759	-0.116965	-0.235696	0.849275	1.34774	0.298269	0.168995	-0.0987956	-0.242582	0.845231	TC0200003632.mm.2	Mm.242532	NM_133207	Kcnh7	potassium voltage-gated channel, subfamily H (eag-related), member 7	NotChanged	Down	NotChanged
TC0200003720.mm.2	11.2064	11.3391	11.2015	11.3101	11.5695	11.476	11.3248	11.5912	11.5597	11.5657	11.4866	11.5513	11.5245	11.4668	0.00042587	1.00108	0.0056929	0.23999	0.298455	1.22983	1.40503	0.152033	0.78973	0.0147236	0.00998661	1.00695	0.0005213	1.00095	0.00184628	0.254713	0.308442	1.23837	TC0200003720.mm.2	Mm.30928	NM_172436	Slc25a12	solute carrier family 25 (mitochondrial carrier, Aralar), member 12	Up	NotChanged	Up
TC0200003830.mm.2	10.3888	10.3981	10.4381	10.2789	10.4493	10.3372	10.4482	10.5021	10.4464	10.3584	10.4572	10.457	10.3677	10.4142	0.00482265	1.0048	0.211174	0.0606884	0.123889	1.08967	1.57719	0.125732	0.475065	-0.0257406	-0.0759554	0.948714	0.0786004	1.02665	0.421958	0.0349478	0.047934	1.03378	TC0200003830.mm.2	Mm.40678	NM_001009978	Pde1a	phosphodiesterase 1A, calmodulin-dependent	Up	NotChanged	NotChanged
TC0200003884.mm.2	9.40427	9.00447	9.30486	8.89033	9.63944	9.57229	9.45888	9.60785	9.42216	9.29395	9.32382	9.43158	9.17659	9.1443	0.00011277	1.00063	0.0426803	0.389139	0.455629	1.37138	1.00005	9.25e-06	0.00448286	-0.266073	-0.320105	0.801012	0.155499	1.02142	0.403392	0.123065	0.135524	1.09849	TC0200003884.mm.2	Mm.86447	NM_199223	Rtn4rl2	reticulon 4 receptor-like 2	Up	Down	NotChanged
TC0200004159.mm.2	9.34827	9.50296	9.46596	9.53884	9.27966	9.53647	9.62113	9.43646	9.47009	9.4518	9.63366	9.64269	9.72207	9.68185	0.647988	0.739889	0.948009	0.00475472	-0.0620374	0.95791	0.00136155	0.993871	0.0652375	0.157652	0.369827	1.2922	0.0138825	1.00776	0.0347578	0.162406	0.30779	1.23781	TC0200004159.mm.2	Mm.4261	NM_001136055	Cd82	CD82 antigen	NotChanged	Up	Up
TC0200004196.mm.2	12.687	12.1118	12.5677	12.025	12.1806	12.3394	12.387	11.9966	12.3559	12.3727	12.4612	12.0665	12.4291	12.5859	0.498642	0.0846765	0.620248	-0.0960205	-0.132245	0.91241	0.00133199	1.1182	0.281112	0.131197	0.140184	1.10205	0.227276	0.153495	0.857668	0.0351767	0.00793872	1.00552	TC0200004196.mm.2	NA	NA	NA	NA	NotChanged	Up	NotChanged
TC0200004227.mm.2	9.94483	9.99515	9.92557	10.1045	9.93401	9.95068	9.94766	9.97605	9.92856	9.98879	9.98531	10.0825	10.112	10.1059	1.3172	0.733275	0.345272	-0.045129	-0.11574	0.922909	0.00029413	1.00068	0.0162709	0.107505	0.230978	1.17363	0.0544119	1.01886	0.252884	0.0623764	0.115238	1.08315	TC0200004227.mm.2	Mm.4215	NM_009804	Cat	catalase	NotChanged	Up	NotChanged
TC0200004383.mm.2	10.0174	10.0385	10.1489	10.1172	10.0545	10.1457	10.2909	10.0859	9.97391	10.1418	10.2659	10.2071	10.2121	10.2767	0.459122	1.01307	0.645852	0.029709	0.10239	1.07355	0.00281359	1.01998	0.11009	0.110525	0.162829	1.11948	0.00155423	1.00384	0.0120491	0.140234	0.265219	1.20182	TC0200004383.mm.2	Mm.247566	NM_001136072	Meis2	Meis homeobox 2	NotChanged	Up	Up
TC0200004455.mm.2	7.6221	6.9091	6.90545	7.67749	8.1815	7.66632	8.10455	7.74615	7.70746	7.55775	7.65978	7.7515	7.9466	7.97059	6.59e-05	1.00122	0.0594109	0.602661	0.982782	1.97627	1.24112	0.0100525	0.464583	-0.103949	-0.18694	0.878467	0.000283173	1.00217	0.0979627	0.498712	0.795842	1.73609	TC0200004455.mm.2	Mm.330505	NM_177845	Pla2g4e	phospholipase A2, group IVE	Up	Down	Up
TC0200004556.mm.2	11.3587	11.352	11.3562	11.3571	11.3628	11.3645	11.3672	11.373	11.3686	11.3587	11.3609	11.3649	11.3622	11.3681	0.00904051	1.00534	0.00168551	0.0112046	0.193412	1.14347	0.995559	0.0262424	0.11404	-0.00424878	-0.0817459	0.944913	0.0104574	1.00593	0.0147094	0.00695581	0.111667	1.08048	TC0200004556.mm.2	Mm.315292	NM_001111331	Kcnip3	Kv channel interacting protein 3, calsenilin	Up	Down	Up
TC0200004563.mm.2	10.7366	10.8326	10.8101	10.8893	10.6396	10.8665	10.9291	10.7982	10.6889	10.8666	10.9677	10.9251	10.9115	11.0673	1.12096	0.622472	0.618726	-0.0326823	-0.0420537	0.971271	0.00141191	0.9914	0.0385754	0.163189	0.227889	1.17112	0.0017744	1.0043	0.0262072	0.130507	0.185835	1.13748	TC0200004563.mm.2	Mm.39040	NM_001171187	Mal	myelin and lymphocyte protein, T cell differentiation protein	NotChanged	Up	Up
TC0200004630.mm.2	7.24004	8.3548	7.24482	8.24611	7.11427	8.21515	7.18534	7.23193	7.16914	8.71965	7.27823	7.55986	8.54351	8.30315	1.00303	0.000677905	0.338392	-0.388278	-0.543321	0.686189	4.54e-06	1.28919	0.0848463	0.697716	1.08108	2.11563	0.00157694	1.49159	0.482508	0.309438	0.537763	1.45172	TC0200004630.mm.2	Mm.6190	NM_009732	Avp	arginine vasopressin	Down	Up	Up
TC0200004701.mm.2	8.32219	8.16902	8.36271	8.08569	8.17132	8.1527	8.31159	8.28008	8.29907	7.91061	8.16532	8.31366	8.07259	8.08398	0.807011	0.729426	0.916931	0.00805123	0.0328615	1.02304	1.03028	0.00105361	0.120282	-0.133721	-0.273087	0.827547	1.00352	0.00316418	0.216545	-0.12567	-0.240226	0.846613	TC0200004701.mm.2	Mm.131572	NM_001360382	Pak7	p21 protein (Cdc42/Rac)-activated kinase 7	NotChanged	Down	Down
TC0200004762.mm.2	9.08294	9.22736	9.11107	9.24453	8.86874	9.04029	9.05245	9.09554	9.05208	9.20205	8.93561	9.06604	9.16463	9.02562	1.00271	0.00135163	0.0388523	-0.144657	-0.242876	0.845059	0.0756611	1.42099	0.386671	0.0569742	0.0639378	1.04532	1.03146	0.0161311	0.205998	-0.0876829	-0.178938	0.883353	TC0200004762.mm.2	Mm.442156	NM_001360361	Dzank1	double zinc ribbon and ankyrin repeat domains 1	Down	NotChanged	Down
TC0200004897.mm.2	9.62548	10.0149	9.74493	9.89352	9.72827	10.0733	9.75719	9.92625	9.73461	10.3438	9.68405	9.8127	10.0966	9.96193	0.196747	0.917381	0.831106	0.0242216	0.0423795	1.02981	0.0163531	1.39709	0.34355	0.135894	0.163803	1.12024	0.0104423	1.25891	0.299239	0.160116	0.206183	1.15363	TC0200004897.mm.2	Mm.330667	NM_001009948	Nrsn2	neurensin 2	NotChanged	Up	Up
TC0200005136.mm.2	10.0978	10.0511	10.0331	9.9476	10.1106	10.2598	10.0547	10.3402	10.1951	10.3021	10.1454	10.2257	10.3498	10.1873	0.0007961	1.00271	0.0350652	0.159683	0.279592	1.21385	0.0762049	1.34621	0.45372	0.0499854	0.0317309	1.02224	0.000790709	1.00171	0.00356536	0.209669	0.311323	1.24085	TC0200005136.mm.2	Mm.6105	NM_011125	Pltp	phospholipid transfer protein	Up	NotChanged	Up
TC0200005270.mm.2	8.07274	8.07295	8.07282	8.07271	8.07295	8.07295	8.07287	8.07277	8.073	8.07299	8.07271	8.07267	8.0729	8.07277	0.186545	0.994102	0.170517	0.000103177	0.17537	1.12925	0.993814	0.0413597	0.206438	-0.000100231	-0.180955	0.882119	1.61955	1.36026	0.971354	2.95e-06	-0.00558506	0.996136	TC0200005270.mm.2	Mm.40555	NM_175631	Cbln4	cerebellin 4 precursor protein	NotChanged	Down	NotChanged
TC0200005333.mm.2	7.52377	7.54572	7.52023	7.538	7.53454	7.53435	7.54438	7.53185	7.53987	7.53159	7.5369	7.51633	7.5349	7.52767	0.141242	1.01933	0.47434	0.00506949	0.290056	1.22269	0.99604	0.02464	0.12488	-0.00751926	-0.374777	0.771225	1.34291	1.20836	0.740694	-0.00244976	-0.084721	0.942967	TC0200005333.mm.2	NA	NA	NA	NA	NotChanged	Down	NotChanged
TC0200005383.mm.2	9.98816	10.4546	9.99361	10.2927	10.1632	10.1734	10.2013	10.2144	10.1934	10.099	10.1514	9.98709	10.2298	10.1084	0.467041	0.51239	0.956491	0.00684738	-0.0266312	0.98171	1.00501	0.00392764	0.134965	-0.0739878	-0.0982096	0.934192	0.893149	0.1446	0.613322	-0.0671405	-0.124841	0.917105	TC0200005383.mm.2	Mm.381194	NM_001162922	Zfp931	zinc finger protein 931	NotChanged	Down	NotChanged
TC0200005399.mm.2	8.43038	8.44843	8.43629	8.44211	8.41994	8.41281	8.43144	8.41408	8.42316	8.41724	8.41929	8.4179	8.42214	8.43011	1.0048	0.00780068	0.00873892	-0.0190159	-0.358622	0.779909	0.350622	1.47301	0.805074	0.00105232	0.0242513	1.01695	1.00384	0.00810651	0.010265	-0.0179636	-0.33437	0.79313	TC0200005399.mm.2	Mm.21728	NM_001289476	Psma7	proteasome (prosome, macropain) subunit, alpha type 7	Down	NotChanged	Down
TC0200005400.mm.2	10.7223	10.6659	10.4954	10.547	10.8041	10.9834	10.6829	10.776	10.6055	10.8272	10.6606	10.6118	10.5691	10.7424	0.0132655	1.03062	0.0892734	0.162714	0.197613	1.1468	1.60922	0.0222786	0.298849	-0.0881488	-0.0833498	0.943864	0.0861647	1.15469	0.323524	0.0745652	0.114263	1.08242	TC0200005400.mm.2	Mm.285360	NM_133849	Hrh3	histamine receptor H3	Up	Down	NotChanged
TC0200005490.mm.2	9.59388	9.28318	9.61782	9.50278	9.42747	9.47537	9.2006	9.41519	9.46045	9.40533	9.4419	9.55309	9.45452	9.6463	1.08612	0.0150352	0.30374	-0.103598	-0.206169	0.866836	0.00388363	1.00996	0.15601	0.104412	0.183338	1.13551	0.905287	0.449368	0.992981	0.000814092	-0.0228309	0.984299	TC0200005490.mm.2	Mm.444048	NM_001099327	Gm14305	predicted gene 14305	Down	Up	NotChanged
TC0200005502.mm.2	8.94013	8.94429	8.94106	8.94306	8.93783	8.93952	8.93802	8.9388	8.93828	8.94025	8.93786	8.93657	8.93744	8.9358	1.0052	0.0108417	0.025071	-0.00364422	-0.333973	0.793349	0.99486	0.0321096	0.314391	-0.000906749	-0.0525835	0.964208	1.00398	0.011061	0.00880938	-0.00455097	-0.386556	0.764953	TC0200005502.mm.2	Mm.275698	NM_001024856	Ttbk2	tau tubulin kinase 2	Down	Down	Down
TC0300000182.mm.2	8.36142	8.37136	8.37664	8.45171	8.25307	8.25508	8.34575	8.18722	8.30313	8.2974	8.27864	8.12776	8.32358	8.33596	1.00321	0.00197848	0.0089192	-0.121434	-0.427307	0.743648	0.175142	1.25608	0.936157	0.00382018	0.054802	1.03872	1.00194	0.00188143	0.0333827	-0.117613	-0.372505	0.77244	TC0300000182.mm.2	Mm.21724	NM_001347226	Rpl22l1	ribosomal protein L22 like 1	Down	NotChanged	Down
TC0300000211.mm.2	9.75584	9.85827	9.7948	9.84159	9.5116	9.86168	10.0273	9.86606	9.69757	9.88078	9.934	10.0546	9.95963	10.1608	0.619087	0.439367	0.836469	-0.0197895	-0.0318203	0.978185	0.00067008	1.01414	0.0850521	0.205146	0.263942	1.20076	0.00104904	1.00271	0.0163735	0.185356	0.232122	1.17456	TC0300000211.mm.2	Mm.4425	NM_008770	Cldn11	claudin 11	NotChanged	Up	Up
TC0300000500.mm.2	7.1024	7.10271	7.10253	7.10272	7.10228	7.10251	7.1029	7.10251	7.10246	7.10276	7.1029	7.10255	7.10262	7.10299	1.0116	0.621434	0.675379	-5.49e-05	-0.108581	0.9275	0.0395947	0.990724	0.115015	0.000230107	0.430479	1.34768	0.181927	0.992487	0.159882	0.000175213	0.321898	1.24997	TC0300000500.mm.2	Mm.296022	NM_001289462	Mme	membrane metallo endopeptidase	NotChanged	Up	NotChanged
TC0300000521.mm.2	9.69799	9.7968	9.70025	9.79305	9.72412	9.84045	10.0063	9.79312	9.71223	9.83479	9.99854	9.90375	9.87998	10.069	0.0480917	1.0438	0.299269	0.0682128	0.123062	1.08904	0.00215828	1.02999	0.112542	0.121975	0.15265	1.11161	0.00103323	1.00262	0.00805976	0.190188	0.275713	1.21059	TC0300000521.mm.2	Mm.316402	NM_001289450	Kcnab1	potassium voltage-gated channel, shaker-related subfamily, beta member 1	Up	Up	Up
TC0300000605.mm.2	10.6579	10.6581	10.6582	10.6579	10.658	10.6579	10.6581	10.6581	10.6582	10.6579	10.658	10.6581	10.6579	10.658	1.38032	1.26553	0.683915	3.17e-05	0.0240664	1.01682	0.992222	0.0404352	0.157508	-0.000105652	-0.102443	0.931454	1.07377	1.26679	0.36635	-7.39e-05	-0.0783768	0.947123	TC0300000605.mm.2	Mm.41560	NM_001357514	Serpini1	serine (or cysteine) peptidase inhibitor, clade I, member 1	NotChanged	Down	NotChanged
TC0300000722.mm.2	9.12369	9.12612	9.12782	9.12321	9.12797	9.1283	9.12844	9.12987	9.12738	9.12789	9.12858	9.12841	9.12775	9.12695	0.0113746	1.00561	0.0530427	0.00318146	0.267658	1.20385	1.49239	0.387728	0.377963	-0.000472662	-0.0517535	0.964763	0.0127279	1.0063	0.0831264	0.0027088	0.215904	1.16143	TC0300000722.mm.2	Mm.439922	NM_020003	Glmp	glycosylated lysosomal membrane protein	Up	NotChanged	Up
TC0300000811.mm.2	5.78585	5.53643	5.47544	5.41612	5.41362	5.56149	5.52328	5.45354	5.48046	5.59712	6.67675	5.57178	5.62053	5.62052	1.07393	0.0572148	0.480557	-0.0669802	-0.221993	0.85738	3.93e-05	1.0005	0.199364	0.330861	1.0894	2.12786	0.00391275	1.16635	0.302127	0.26388	0.867407	1.82438	TC0300000811.mm.2	Mm.21567	NM_013650	S100a8	S100 calcium binding protein A8 (calgranulin A)	NotChanged	Up	Up
TC0300000902.mm.2	6.07117	6.07999	6.03533	6.13454	6.2246	6.06905	6.1768	5.95527	5.93994	5.98299	8.05789	6.21954	6.08695	6.2154	0.876999	0.673554	0.911152	-0.00712707	-0.0566133	0.961519	0.000554028	1.10435	0.323729	0.439423	0.72705	1.65525	0.00426081	1.0554	0.328819	0.432296	0.670437	1.59156	TC0300000902.mm.2	Mm.272085	NM_007802	Ctsk	cathepsin K	NotChanged	Up	Up
TC0300000928.mm.2	10.4691	10.685	10.5882	10.6915	10.6508	10.6547	10.4923	10.5476	10.5205	10.6208	10.5027	10.529	10.4998	10.4803	1.1376	0.0630442	0.592511	-0.0353005	-0.06562	0.955535	1.02201	0.00785476	0.299595	-0.0466473	-0.084416	0.943166	1.04004	0.0336405	0.22332	-0.0819478	-0.150036	0.901228	TC0300000928.mm.2	Mm.491135	NM_022030	Sv2a	synaptic vesicle glycoprotein 2 a	NotChanged	Down	Down
TC0300000949.mm.2	8.4085	8.41182	8.41539	8.41168	8.40929	8.407	8.41014	8.41117	8.41368	8.41448	8.40986	8.41628	8.40939	8.41421	1.00719	0.157806	0.40643	-0.00159264	-0.0944796	0.93661	0.0320806	0.992176	0.179033	0.00258857	0.170639	1.12556	0.159508	1.00854	0.627519	0.000995929	0.0761596	1.05421	TC0300000949.mm.2	Mm.410189	NM_001009935	Txnip	thioredoxin interacting protein	NotChanged	Up	NotChanged
TC0300000979.mm.2	7.44976	7.6791	7.7902	7.71739	7.50753	7.57493	7.48237	7.70932	7.56896	7.9236	7.65424	7.70016	7.72822	7.929	1.08005	0.0235848	0.330487	-0.0904878	-0.169085	0.889407	7.22e-05	1.00041	0.0168939	0.218421	0.423146	1.34085	0.0400579	1.13123	0.220004	0.127933	0.254061	1.19256	TC0300000979.mm.2	Mm.289131	NM_008256	Hmgcs2	3-hydroxy-3-methylglutaryl-Coenzyme A synthase 2	Down	Up	Up
TC0300001035.mm.2	9.89253	10.0327	9.9107	10.0968	9.80756	10.1291	10.2291	9.95292	9.70883	10.1305	10.1183	10.2007	10.0884	10.3341	0.408739	0.364272	0.87591	-0.0176968	-0.00730912	0.994947	0.000894724	1.03099	0.100441	0.208932	0.274502	1.20958	0.000999362	1.00289	0.0244884	0.191235	0.267193	1.20346	TC0300001035.mm.2	Mm.27469	NM_001243132	Tspan2	tetraspanin 2	NotChanged	Up	Up
TC0300001070.mm.2	7.14473	7.26997	7.26724	7.20035	7.55387	7.42966	7.47416	7.48013	7.27531	7.4324	7.42328	7.26991	7.21533	7.22166	0.000504519	1.00189	0.00582428	0.222051	0.603728	1.51964	0.992052	0.00065558	0.0871221	-0.130108	-0.271026	0.82873	0.0305599	1.02876	0.152283	0.0919428	0.332702	1.25937	TC0300001070.mm.2	Mm.385178	NM_001163467	Phtf1	putative homeodomain transcription factor 1	Up	Down	Up
TC0300001094.mm.2	8.69238	8.89069	8.91473	8.57735	8.75811	8.66567	8.85735	8.77303	8.89501	8.4576	8.8045	8.84643	8.56455	8.57885	0.674685	0.670604	0.826191	0.0210461	-0.0335142	0.977037	1.03322	0.00116621	0.150515	-0.139447	-0.248145	0.841978	1.09649	0.0110375	0.320019	-0.118401	-0.281659	0.822644	TC0300001094.mm.2	Mm.212591	NM_001163356	Fam212b	family with sequence similarity 212, member B	NotChanged	Down	Down
TC0300001300.mm.2	6.51729	6.82843	6.41562	6.78008	6.50944	6.76499	6.39668	6.59035	6.34348	6.92485	6.44931	6.45417	6.82978	6.74136	1.04186	0.00918723	0.39589	-0.114368	-0.156074	0.897464	0.00179565	1.12789	0.23429	0.158905	0.35202	1.27635	0.0391261	1.4663	0.759673	0.0445374	0.195947	1.14548	TC0300001300.mm.2	Mm.246804	NM_001042502	Pitx2	paired-like homeodomain transcription factor 2	Down	Up	Up
TC0300001317.mm.2	9.13691	9.16543	9.20792	9.22369	8.9706	8.90694	9.11549	8.96727	9.06324	8.99261	9.04008	9.01911	9.0688	9.04998	1.00171	0.00118472	0.00559641	-0.178778	-0.402834	0.756371	0.135483	1.45919	0.490625	0.0294059	0.0627816	1.04448	1.00077	0.00154656	0.00110663	-0.149372	-0.340053	0.790012	TC0300001317.mm.2	NA	NA	NA	NA	Down	NotChanged	Down
TC0300001322.mm.2	6.39336	7.28909	6.8854	7.25181	6.40411	6.84479	6.45068	6.76608	6.31794	7.12632	6.18866	6.27288	6.86705	6.62924	1.00937	0.00114416	0.15468	-0.398195	-0.608749	0.655765	0.0253593	0.250565	0.778724	0.060113	0.0425799	1.02995	1.38195	0.00129281	0.259131	-0.338082	-0.566169	0.675408	TC0300001322.mm.2	Mm.29125	NM_001163587	Etnppl	ethanolamine phosphate phospholyase	Down	Up	Down
TC0300001362.mm.2	6.67293	7.01922	6.6612	7.09456	6.59665	6.87032	6.66468	6.82015	6.6561	7.08503	6.73929	6.64363	7.06523	7.0031	1.12961	0.013968	0.320928	-0.140398	-0.380697	0.768067	0.00110605	1.07092	0.122735	0.185674	0.481414	1.39611	0.1691	0.316842	0.765453	0.0452757	0.100717	1.07231	TC0300001362.mm.2	Mm.103810	NM_021382	Tacr3	tachykinin receptor 3	Down	Up	NotChanged
TC0300001395.mm.2	10.4693	10.004	10.3066	10.2886	10.1062	10.2156	9.98871	10.2846	10.1495	10.1242	10.1993	9.7628	10.0344	10.2105	1.10201	0.00940159	0.331514	-0.118197	-0.145102	0.904315	1.49436	0.0273945	0.420337	-0.082686	-0.113781	0.924163	1.08306	0.00312317	0.161302	-0.200883	-0.258883	0.835735	TC0300001395.mm.2	NA	NA	NA	NA	Down	Down	Down
TC0300001469.mm.2	10.2194	10.3367	10.2824	10.2559	10.0551	10.0425	10.2126	10.1563	10.2442	10.0948	10.2606	10.1972	10.2389	10.2513	1.00357	0.00221377	0.0308709	-0.131451	-0.206281	0.866769	0.0063096	1.01787	0.229841	0.0664511	0.0842465	1.06013	1.02029	0.0413249	0.14119	-0.0650002	-0.122034	0.918891	TC0300001469.mm.2	Mm.29812	NM_053102	Selenof	selenoprotein F	Down	Up	Down
TC0300001795.mm.2	9.68489	10.0353	9.91881	10.0011	9.78439	9.91333	9.83242	9.92718	9.73623	9.94036	9.82364	9.79015	9.8905	9.80955	1.21714	0.030597	0.455712	-0.0713047	-0.105833	0.929268	0.172457	1.29376	0.799806	0.0121285	-0.0307502	0.978911	1.19814	0.0274246	0.521159	-0.0591763	-0.136583	0.909671	TC0300001795.mm.2	Mm.285366	NM_172861	Slc7a14	solute carrier family 7 (cationic amino acid transporter, y+ system), member 14	Down	NotChanged	Down
TC0300001869.mm.2	6.79538	7.10318	6.9978	6.87991	6.94943	6.83063	6.92852	6.69416	7.04708	7.05329	6.73461	6.76278	7.07379	7.02171	1.14991	0.0709049	0.568282	-0.0541045	-0.0974539	0.934681	0.0444038	0.950847	0.691866	0.0392706	0.0535447	1.03781	0.899704	0.390785	0.886585	-0.0148339	-0.0439092	0.970023	TC0300001869.mm.2	Mm.344708	NM_145825	Cetn4	centrin 4	NotChanged	Up	NotChanged
TC0300001953.mm.2	9.2699	9.24205	9.30505	9.18571	9.43244	9.34703	9.34941	9.42084	9.32725	9.4153	9.314	9.34344	9.30707	9.33214	0.00158092	1.0033	0.00821513	0.124719	0.247305	1.18699	1.01436	0.0089631	0.285225	-0.0330081	-0.064299	0.95641	0.00288228	1.00475	0.0277361	0.0917114	0.183006	1.13525	TC0300001953.mm.2	Mm.131038	NM_001291059	Elf2	E74-like factor 2	Up	Down	Up
TC0300001996.mm.2	10.8265	10.3395	10.3687	10.4812	10.6873	10.5898	10.4165	10.4409	10.3966	10.707	10.5967	10.5036	10.6312	10.467	0.458885	0.861882	0.986368	0.00226147	-0.00851044	0.994118	0.00476767	1.06257	0.326517	0.0748636	0.0836457	1.05969	0.0235883	1.24006	0.555809	0.0771251	0.0751352	1.05346	TC0300001996.mm.2	NA	NA	NA	NA	NotChanged	Up	Up
TC0300002111.mm.2	5.72742	5.89231	5.53731	5.98785	5.53419	5.87207	5.6835	5.85302	5.55738	5.95899	5.59863	5.583	6.06732	5.63016	1.09016	0.0430246	0.506783	-0.0861907	-0.382752	0.766973	0.0395118	0.864782	0.603224	0.067586	0.358584	1.28217	0.810005	0.267308	0.899521	-0.0186048	-0.0241684	0.983387	TC0300002111.mm.2	Mm.39093	NM_001302357	Shox2	short stature homeobox 2	Down	Up	NotChanged
TC0300002268.mm.2	6.53359	6.6712	6.4223	6.5709	6.34099	6.48119	6.36033	6.71394	6.35278	6.69972	6.37239	6.41124	6.61104	6.51457	1.1002	0.017546	0.292835	-0.0996503	-0.524275	0.695309	0.0299494	1.46923	0.463449	0.0719433	0.381923	1.30308	0.977592	0.26248	0.738345	-0.027707	-0.142352	0.906041	TC0300002268.mm.2	Mm.389466	NM_011839	Mab21l2	mab-21-like 2 (C. elegans)	Down	Up	NotChanged
TC0300002297.mm.2	10.1564	10.0736	10.1844	10.0552	10.2004	10.1724	10.1623	10.178	10.1323	10.1745	10.1285	10.1039	10.1723	10.1709	0.0625784	1.01947	0.199955	0.0516613	0.163382	1.11991	1.0103	0.0168383	0.326544	-0.0190468	-0.084109	0.943367	0.89044	1.20723	0.394934	0.0326145	0.0792728	1.05649	TC0300002297.mm.2	Mm.205996	NM_144897	Naxe	NAD(P)HX epimerase	NotChanged	Down	NotChanged
TC0300002343.mm.2	9.39915	9.34165	9.43913	9.21363	9.61686	9.66073	9.68229	9.68558	9.59988	9.58459	9.73996	9.64949	9.63388	9.68357	0.00017283	1.00045	0.00545689	0.300679	0.479687	1.39444	0.233876	1.41178	0.775837	0.00922894	0.0116878	1.00813	0.00037758	1.00032	0.00325768	0.309908	0.491375	1.40578	TC0300002343.mm.2	Mm.17958	NM_009057	Slc50a1	solute carrier family 50 (sugar transporter), member 1	Up	NotChanged	Up
TC0300002366.mm.2	10.1492	10.0828	10.2365	10.2376	9.78112	9.84216	10.1015	9.85839	9.96391	9.87168	10.0502	9.93048	10.1369	10.128	1.00041	0.000750312	0.00623315	-0.267126	-0.504462	0.704923	0.00201999	1.02418	0.178722	0.114044	0.146256	1.10669	1.00199	0.00182189	0.0517958	-0.153083	-0.358206	0.780134	TC0300002366.mm.2	Mm.270283	NM_001190258	Rps27rt	ribosomal protein S27, retrogene	Down	Up	Down
TC0300002376.mm.2	5.94845	5.88475	5.85216	5.86295	6.00263	5.72893	5.74636	5.63954	5.92093	5.83896	6.74288	5.84991	5.83497	5.70834	1.09176	0.0478313	0.310825	-0.0793972	-0.122419	0.918646	0.0170911	1.36495	0.392491	0.18733	0.367676	1.29027	1.61968	0.0421127	0.599579	0.107933	0.245258	1.1853	TC0300002376.mm.2	Mm.2128	NM_001281852	S100a9	S100 calcium binding protein A9 (calgranulin B)	Down	Up	NotChanged
TC0300002492.mm.2	8.63709	8.65704	8.69795	8.63329	8.67802	8.48869	8.6593	8.4896	8.67869	8.45117	8.6072	8.67654	8.50446	8.51599	1.20208	0.524618	0.280223	-0.0574848	-0.0996574	0.933255	1.53908	0.0447938	0.450983	-0.0477868	-0.110755	0.926103	1.00266	0.00285285	0.0569576	-0.105272	-0.210412	0.86429	TC0300002492.mm.2	Mm.458147	NM_023320	Plekho1	pleckstrin homology domain containing, family O member 1	NotChanged	Down	Down
TC0300002803.mm.2	9.75148	10.3425	9.84791	10.182	9.36387	10.2322	10.6745	10.0732	10.0487	10.3263	10.5686	10.1666	10.2804	10.768	0.0411733	0.737241	0.856469	0.0475166	0.0182366	1.01272	0.000139246	1.02644	0.198037	0.343509	0.404159	1.32332	0.00108694	1.00827	0.0677586	0.391025	0.422396	1.34015	TC0300002803.mm.2	Mm.40025	NM_022427	Gpr88	G-protein coupled receptor 88	Up	Up	Up
TC0300002872.mm.2	6.37338	6.60372	6.43411	6.70989	6.31229	6.8911	6.71322	6.69377	6.31125	6.91873	6.63528	6.57086	6.95461	6.49332	0.260184	0.976124	0.711057	0.0540523	0.184542	1.13646	0.0157736	0.834068	0.409934	0.130233	0.593114	1.5085	0.00673854	1.04636	0.172666	0.184285	0.777657	1.71434	TC0300002872.mm.2	Mm.34359	NM_080451	Synpo2	synaptopodin 2	NotChanged	Up	Up
TC0300002895.mm.2	9.14964	9.28495	9.08504	9.2989	8.9069	9.29969	9.31125	9.10337	8.95815	9.13948	9.15158	9.21603	9.30068	9.29259	0.933921	0.288657	0.401303	-0.0887602	-0.110589	0.92621	0.0311049	1.39121	0.298865	0.104199	0.177371	1.13082	0.597757	0.907806	0.813239	0.0154393	0.0667824	1.04738	TC0300002895.mm.2	Mm.306021	NM_011674	Ugt8a	UDP galactosyltransferase 8A	NotChanged	Up	NotChanged
TC0300002901.mm.2	9.46551	9.64784	9.70487	9.67787	9.55248	9.6155	9.46227	9.56766	9.47157	9.59986	9.50113	9.42523	9.29117	9.34168	1.05342	0.0280713	0.206301	-0.0901258	-0.154115	0.898683	1.01129	0.00205253	0.152884	-0.102082	-0.147648	0.902721	1.01978	0.00330372	0.0423377	-0.192208	-0.301763	0.811261	TC0300002901.mm.2	Mm.220242	NM_001034168	Ank2	ankyrin 2, brain	Down	Down	Down
TC0300002946.mm.2	10.1739	10.1518	10.2175	10.2214	9.97774	10.0085	10.1573	10.02	10.1058	10.0509	10.1328	10.026	10.168	10.1882	1.00248	0.00133672	0.011223	-0.137283	-0.29564	0.814711	0.00672236	1.02546	0.23637	0.0592989	0.116147	1.08384	1.004	0.0286778	0.075329	-0.0779838	-0.179493	0.883013	TC0300002946.mm.2	Mm.140568	NM_001005859	Rpl34	ribosomal protein L34	Down	Up	Down
TC0300003248.mm.2	8.0955	8.12961	8.10297	8.06944	8.29391	8.26824	8.19295	8.21612	8.24246	8.30683	8.25408	8.23427	8.33651	8.32989	0.00148966	1.00285	0.00037952	0.143356	0.433704	1.3507	0.00911044	0.999272	0.107115	0.0495809	0.16548	1.12154	0.00105104	1.00203	0.000149131	0.192937	0.599184	1.51486	TC0300003248.mm.2	Mm.316928	NM_001038696	Rnpc3	RNA-binding region (RNP1, RRM) containing 3	Up	Up	Up
TC0400000234.mm.2	10.2499	10.2497	10.2501	10.2495	10.2497	10.2497	10.2503	10.25	10.2496	10.249	10.2498	10.2499	10.2494	10.2495	1.4203	1.42465	0.744192	6.04e-05	0.0187046	1.01305	0.992673	0.0369553	0.134104	-0.000349242	-0.1337	0.911491	0.999048	0.152983	0.181248	-0.00028882	-0.114996	0.923385	TC0400000234.mm.2	Mm.257266	NM_001122889	Epha7	Eph receptor A7	NotChanged	Down	NotChanged
TC0400000275.mm.2	9.24571	9.48273	9.35614	9.23604	9.35796	9.43983	9.51225	9.34777	9.44483	9.44833	9.49035	9.45366	9.39114	9.54698	0.0288178	1.07778	0.22897	0.0903744	0.183769	1.13585	0.00957427	1.03523	0.287116	0.0455671	0.0565244	1.03996	0.0160526	1.01752	0.0946929	0.135942	0.240293	1.18123	TC0400000275.mm.2	Mm.300814	NM_027491	Rragd	Ras-related GTP binding D	Up	Up	Up
TC0400000386.mm.2	9.60747	7.7123	7.79647	7.62968	10.2578	9.70057	7.74584	7.5871	9.56353	9.45137	7.72717	7.6631	7.49983	7.25401	0.000179261	1.06121	0.314086	0.7845	0.939013	1.91722	1.01428	1.56e-07	0.159825	-1.05188	-1.36127	0.38924	1.29402	0.00222057	0.67854	-0.267381	-0.422255	0.746257	TC0400000386.mm.2	Mm.418556	NR_033506	Gm3893	family with sequence similarity 205 pseudogene	Up	Down	Down
TC0400000390.mm.2	10.6025	10.2884	10.2426	10.1645	10.8458	10.6374	10.3637	10.2446	10.6916	10.5803	10.3973	10.3358	10.2826	10.2443	0.000931267	1.00411	0.156487	0.232117	0.391398	1.31166	1.01853	0.000423832	0.181259	-0.188549	-0.317864	0.802257	0.0394009	1.34499	0.714732	0.0435678	0.0735344	1.05229	TC0400000390.mm.2	Mm.389537	NM_001177580	Gm21953	predicted gene, 21953	Up	Down	Up
TC0400000391.mm.2	7.40446	7.06439	7.07866	6.99005	7.53669	7.29313	7.16956	7.03938	7.32023	7.39217	7.1388	7.06098	7.06946	6.88831	0.00779826	1.38635	0.306297	0.137407	0.203316	1.15134	1.12592	0.000747555	0.201918	-0.161856	-0.330791	0.7951	0.959337	0.303622	0.848645	-0.0244491	-0.127475	0.915432	TC0400000391.mm.2	Mm.425173	NM_001085530	Fam205a2	family with sequence similarity 205, member A2	Up	Down	NotChanged
TC0400000393.mm.2	7.01552	7.08264	6.79124	6.5178	6.7803	6.82861	7.24815	5.84646	6.76834	6.22877	7.1183	6.66883	6.71276	5.94438	1.47463	0.0243751	0.570894	-0.157428	-0.505525	0.704404	0.513221	0.000996268	0.617425	-0.159763	-0.204815	0.86765	1.55295	0.00138916	0.232431	-0.317191	-0.710341	0.611176	TC0400000393.mm.2	NA	NA	NA	NA	Down	Down	Down
TC0400000395.mm.2	8.29624	6.9974	7.1974	7.12434	8.81539	8.28546	6.80483	7.08387	8.27429	8.09685	6.91037	7.13182	7.06138	7.04421	0.00747794	0.62824	0.389564	0.448921	0.580677	1.49555	1.54018	3.75e-05	0.218804	-0.603846	-0.79076	0.578039	1.08732	0.00515694	0.690138	-0.154925	-0.210084	0.864487	TC0400000395.mm.2	Mm.6660	NM_011888	Ccl19	chemokine (C-C motif) ligand 19	Up	Down	Down
TC0400000396.mm.2	10.8365	10.6475	10.6112	10.611	10.9385	10.6821	10.6657	10.5097	10.7564	10.6657	10.6935	10.6067	10.5728	10.5716	0.443505	0.828725	0.711946	0.0339347	0.0102593	1.00714	1.03909	0.01245	0.285575	-0.08843	-0.108047	0.927843	1.03523	0.0480728	0.407934	-0.0544953	-0.0977877	0.934465	TC0400000396.mm.2	Mm.6660	NM_001164046	Gm13306	predicted gene 13306	NotChanged	Down	Down
TC0400000401.mm.2	8.27045	7.02788	6.96803	6.96655	8.66461	8.26726	7.03	6.94035	8.25647	8.06648	6.87901	6.96015	6.92093	6.74064	0.00227543	1.23406	0.309408	0.523507	0.727063	1.65527	1.00361	1.09e-06	0.13685	-0.718293	-1.24234	0.422687	1.00239	0.00161697	0.645004	-0.194786	-0.515274	0.69966	TC0400000401.mm.2	NA	NA	NA	NA	Up	Down	Down
TC0400000404.mm.2	10.891	10.524	10.5451	10.4775	11.1729	10.8558	10.6058	10.4589	10.9494	10.8371	10.6458	10.6107	10.5455	10.4627	0.0114205	1.46711	0.248196	0.199163	0.31162	1.2411	1.12131	0.000633804	0.230838	-0.188213	-0.288452	0.81878	0.633636	0.577606	0.926728	0.0109497	0.0231684	1.01619	TC0400000404.mm.2	Mm.389537	NM_001177580	Gm21953	predicted gene, 21953	Up	Down	NotChanged
TC0400000405.mm.2	7.45774	7.05465	7.08545	7.02021	7.57093	7.36619	7.14732	7.0896	7.44769	7.44246	7.15442	7.12257	7.03001	6.93368	0.00528556	1.05324	0.255793	0.169835	0.17853	1.13173	1.08273	0.000535652	0.170656	-0.187719	-0.359848	0.779247	0.499946	0.251912	0.897294	-0.0178841	-0.181318	0.881897	TC0400000405.mm.2	Mm.425173	NM_001085530	Fam205a2	family with sequence similarity 205, member A2	Up	Down	NotChanged
TC0400000407.mm.2	10.0281	9.43928	9.45103	9.34419	10.5108	10.0534	9.57416	9.35782	10.1835	9.97152	9.62014	9.57957	9.49715	9.35517	0.000546669	1.45635	0.19903	0.370274	0.543691	1.4577	1.24609	6.34e-05	0.205415	-0.331217	-0.486707	0.713652	0.0219065	1.50914	0.841844	0.0390571	0.0569846	1.04029	TC0400000407.mm.2	Mm.389537	NM_001177580	Gm21953	predicted gene, 21953	Up	Down	Up
TC0400000412.mm.2	8.08252	6.60262	6.80008	6.65627	8.76589	8.0726	6.44588	6.6489	8.15247	7.8159	6.62439	6.7148	6.55961	6.68528	0.00157561	0.695605	0.345094	0.581777	0.72548	1.65345	1.4793	2.56e-05	0.199544	-0.737155	-0.857819	0.551786	1.13448	0.0286706	0.727237	-0.155378	-0.132339	0.912351	TC0400000412.mm.2	Mm.6660	NM_011888	Ccl19	chemokine (C-C motif) ligand 19	Up	Down	Down
TC0400000413.mm.2	10.3214	10.0322	9.97667	10.0165	10.4468	10.1228	10.0689	9.87718	10.1837	10.0881	10.1058	9.98601	9.94109	9.93783	0.0482724	1.51107	0.674914	0.0531908	0.0610728	1.04324	1.05567	0.00161833	0.250561	-0.1281	-0.15247	0.899708	1.0704	0.0288004	0.434716	-0.0749088	-0.0913977	0.938613	TC0400000413.mm.2	Mm.6660	NM_001199964	Gm2506	predicted gene 2506	Up	Down	Down
TC0400000416.mm.2	6.78008	6.88607	6.82807	6.73453	6.50627	6.68576	6.92856	6.43045	6.4187	6.40647	6.92452	6.80138	6.63425	6.35509	1.06948	0.00623481	0.0913926	-0.213239	-0.924411	0.526895	0.520754	0.0419611	0.840497	0.0303968	0.121394	1.08779	1.09876	0.00807124	0.175398	-0.182842	-0.803018	0.573149	TC0400000416.mm.2	NA	NA	NA	NA	Down	NotChanged	Down
TC0400000426.mm.2	9.09014	9.20306	9.23162	9.06106	9.10257	9.03134	9.27272	9.0627	9.17273	8.8792	9.0147	9.19214	8.8303	8.94157	1.03857	0.599566	0.772377	-0.0180592	0.0156374	1.0109	1.01845	0.000568371	0.0792292	-0.156831	-0.273285	0.827433	1.00158	0.00155978	0.0566007	-0.17489	-0.257647	0.836451	TC0400000426.mm.2	Mm.20437	NM_001355438	Dnajb5	DnaJ heat shock protein family (Hsp40) member B5	NotChanged	Down	Down
TC0400000529.mm.2	9.3374	9.19666	9.38946	9.27439	9.43268	9.30189	9.63065	9.42253	9.52487	8.94516	9.25204	9.36707	9.06939	9.12857	0.00191723	1.00348	0.0505295	0.163044	0.263202	1.20014	1	6.86e-06	0.0105217	-0.310076	-0.49499	0.709567	1.03445	0.00875498	0.129215	-0.147032	-0.231788	0.851579	TC0400000529.mm.2	Mm.247261	NM_001307989	Nr4a3	nuclear receptor subfamily 4, group A, member 3	Up	Down	Down
TC0400000913.mm.2	7.21692	7.14956	6.75567	6.70705	6.69494	6.69119	7.08209	6.9067	7.06918	7.09389	7.16325	6.70891	7.11746	7.03513	1.37831	0.0171169	0.679693	-0.0684814	-0.287688	0.819214	0.00245201	1.07813	0.28669	0.134908	0.282304	1.21614	0.236229	0.238625	0.68491	0.0664265	-0.00538379	0.996275	TC0400000913.mm.2	Mm.28500	NM_024433	Mtap	methylthioadenosine phosphorylase	Down	Up	NotChanged
TC0400000961.mm.2	7.4384	7.9042	7.5583	7.82133	7.49317	7.55947	7.44955	7.34864	7.79155	7.56062	7.33198	7.84388	7.88074	7.83639	1.07035	0.0167618	0.297045	-0.152082	-0.182071	0.881437	0.00143747	1.08198	0.250331	0.162248	0.271587	1.20713	0.203885	0.787701	0.948787	0.0101657	0.0895161	1.06401	TC0400000961.mm.2	Mm.276098	NM_001113412	Fggy	FGGY carbohydrate kinase domain containing	Down	Up	NotChanged
TC0400001160.mm.2	10.0164	9.99939	10.1424	10.1452	10.2528	10.2114	10.2217	10.2284	10.1869	10.135	10.1839	10.1154	10.0007	10.2009	0.00134879	1.00289	0.0307535	0.144379	0.282389	1.21621	1.00104	0.000194475	0.0554669	-0.0930608	-0.212948	0.862773	0.0675332	1.15445	0.366066	0.0513186	0.0694414	1.04931	TC0400001160.mm.2	Mm.41580	NM_023537	Rab3b	RAB3B, member RAS oncogene family	Up	Down	NotChanged
TC0400001259.mm.2	10.4581	10.5081	10.4357	10.5251	10.2885	10.2775	10.4285	10.325	10.3456	10.337	10.3895	10.3598	10.4562	10.5342	1.00217	0.0013766	0.00335408	-0.14872	-0.296287	0.814345	0.00429115	1.00007	0.106213	0.0823215	0.137582	1.10006	1.02165	0.0360922	0.1589	-0.0663983	-0.158705	0.895829	TC0400001259.mm.2	Mm.30929	NM_011034	Prdx1	peroxiredoxin 1	Down	Up	Down
TC0400001646.mm.2	9.04457	9.07323	9.1159	9.02272	9.17618	9.1511	9.22407	9.23415	9.24261	9.14343	9.2278	9.19212	9.25732	9.20937	0.00140026	1.00275	0.00145159	0.141517	0.383439	1.30445	1.54323	0.242745	0.988565	0.00038548	0.0174831	1.01219	0.00155207	1.00357	0.00153605	0.141902	0.400922	1.32035	TC0400001646.mm.2	Mm.331964	NM_023665	Rsrp1	arginine/serine rich protein 1	Up	NotChanged	Up
TC0400001722.mm.2	10.1008	10.1009	10.1002	10.1009	10.1011	10.1008	10.1008	10.1008	10.101	10.1009	10.1014	10.1012	10.1011	10.101	1.3731	1.43551	0.399913	0.000170858	0.105503	1.07587	0.0396625	0.988861	0.0515001	0.000235664	0.164834	1.12104	0.0147242	1.00666	0.0909408	0.000406523	0.270337	1.20609	TC0400001722.mm.2	Mm.7236	NM_007838	Ddost	dolichyl-di-phosphooligosaccharide-protein glycotransferase	NotChanged	Up	Up
TC0400001728.mm.2	10.5344	10.6094	10.6454	10.6567	10.327	10.3254	10.5855	10.3996	10.443	10.4051	10.5186	10.4071	10.2632	10.4719	1.00167	0.00117793	0.0116767	-0.195363	-0.27222	0.828044	0.149757	1.13642	0.964822	-0.00293256	-0.0313129	0.978529	1.0005	0.00111522	0.00705314	-0.198295	-0.303533	0.810266	TC0400001728.mm.2	Mm.41603	NM_025451	Camk2n1	calcium/calmodulin-dependent protein kinase II inhibitor 1	Down	NotChanged	Down
TC0400001935.mm.2	6.74713	7.06765	7.71732	6.75917	8.33767	8.29526	8.43699	8.30569	7.88823	8.11727	8.25621	5.8377	7.84647	8.37102	1.56e-08	1	0.00849269	1.17995	1.43616	2.70599	1.15293	3.91e-05	0.298041	-0.567033	-0.721261	0.606567	0.000304827	1.25651	0.287471	0.612917	0.714896	1.64137	TC0400001935.mm.2	Mm.378962	NM_001003893	Masp2	mannan-binding lectin serine peptidase 2	Up	Down	Up
TC0400001970.mm.2	6.87642	7.11779	6.97977	7.25531	7.28854	6.99181	7.12137	6.90049	7.36092	6.9546	7.18152	7.35815	7.21439	7.22634	0.0237288	1.23646	0.549216	0.0753043	0.263236	1.20017	0.0326036	0.576003	0.631066	0.0543755	0.153731	1.11244	0.0233519	1.05679	0.263054	0.12968	0.416967	1.33512	TC0400001970.mm.2	Mm.260220	NM_019741	Slc2a5	solute carrier family 2 (facilitated glucose transporter), member 5	Up	Up	Up
TC0400002016.mm.2	10.654	10.5465	10.6415	10.6155	10.7937	10.7304	10.6291	10.7999	10.563	10.7839	10.6141	10.6846	10.6983	10.6572	0.0350958	1.04415	0.142293	0.0888442	0.156317	1.11444	1.474	0.0967068	0.78324	-0.0155896	-0.0505585	0.965562	0.0477536	1.01655	0.0875995	0.0732546	0.105758	1.07606	TC0400002016.mm.2	Mm.296191	NM_001146057	Acot7	acyl-CoA thioesterase 7	Up	NotChanged	Up
TC0400002129.mm.2	9.04751	9.04772	9.04756	9.04787	9.04709	9.0469	9.04751	9.04723	9.04713	9.04717	9.04726	9.04701	9.04733	9.04732	1.00548	0.0134181	0.00663369	-0.000490718	-0.293854	0.81572	0.437561	1.42962	0.695295	4.75e-05	0.0222674	1.01555	1.00443	0.0136988	0.00491186	-0.000443237	-0.271586	0.828408	TC0400002129.mm.2	Mm.21938	NM_026147	Rps20	ribosomal protein S20	Down	NotChanged	Down
TC0400002139.mm.2	10.6784	11.1929	10.6034	11.2483	10.0691	11.2549	11.4866	10.9579	10.6835	11.3681	11.3264	10.8741	11.4599	11.6543	0.0379684	0.135065	0.896308	-0.0403602	-0.0336825	0.976923	7.67e-05	1.29238	0.158865	0.446161	0.454527	1.37033	0.000332898	1.00086	0.104114	0.4058	0.420845	1.33871	TC0400002139.mm.2	Mm.475097	NM_001002927	Penk	preproenkephalin	NotChanged	Up	Up
TC0400002159.mm.2	9.6709	9.52595	9.58786	9.4578	9.66518	9.57941	9.63597	9.60682	9.57788	9.55041	9.59109	9.59918	9.54982	9.52674	0.0521587	1.05059	0.341874	0.0524276	0.150799	1.11018	1.0015	0.00699857	0.0526653	-0.0496031	-0.149092	0.901818	0.117486	1.14355	0.955655	0.00282448	0.00170748	1.00118	TC0400002159.mm.2	Mm.435828	NM_145711	Tox	thymocyte selection-associated high mobility group box	NotChanged	Down	NotChanged
TC0400002480.mm.2	11.4895	11.2843	11.3137	11.2314	11.5888	11.332	11.3747	11.189	11.5066	11.3353	11.3848	11.3214	11.2173	11.2352	0.0541364	1.29091	0.46819	0.0684616	0.0710126	1.05045	1.05687	0.00247411	0.24423	-0.0994065	-0.134948	0.910703	1.05539	0.573345	0.65079	-0.0309449	-0.0639353	0.956651	TC0400002480.mm.2	Mm.335946	NM_001048179	Ccl27a	chemokine (C-C motif) ligand 27A	NotChanged	Down	NotChanged
TC0400002481.mm.2	8.00589	7.1416	7.22673	7.25208	8.47891	8.03294	6.98473	7.23289	8.03959	7.89199	6.9975	7.19038	7.20239	7.03952	0.00244936	1.26285	0.346474	0.347235	0.545412	1.45944	1.05451	2.63e-05	0.175974	-0.489455	-0.805804	0.572043	1.59072	0.00616447	0.60117	-0.14222	-0.260392	0.834861	TC0400002481.mm.2	Mm.6660	NM_011888	Ccl19	chemokine (C-C motif) ligand 19	Up	Down	Down
TC0400002489.mm.2	7.85906	6.87735	7.03892	6.91552	8.33544	7.76596	6.79808	6.91201	7.77496	7.62784	7.00337	7.01308	6.91134	6.92133	0.0133958	0.577452	0.384019	0.344578	0.689981	1.61326	1.47586	0.000341019	0.237891	-0.421896	-0.825161	0.564419	0.352185	0.10199	0.784435	-0.077318	-0.135179	0.910557	TC0400002489.mm.2	NA	NA	NA	NA	Up	Down	NotChanged
TC0400002490.mm.2	7.09441	6.11453	6.23406	6.09439	7.53436	7.11785	6.14976	5.85269	7.02877	6.93298	6.18984	5.94298	5.92727	5.9425	0.0118501	0.560798	0.403344	0.352336	0.61977	1.53663	1.40451	2.46e-05	0.183319	-0.54957	-1.08054	0.472853	1.62028	0.00252026	0.543321	-0.197234	-0.460768	0.7266	TC0400002490.mm.2	NA	NA	NA	NA	Up	Down	Down
TC0400002500.mm.2	7.01552	7.08264	6.79124	6.5178	6.7803	6.82861	7.24815	5.84646	6.76834	6.22877	7.1183	6.66883	6.71276	5.94438	0.330654	0.0705432	0.570894	-0.157428	-0.505525	0.704404	0.946842	0.00158876	0.617425	-0.159763	-0.204815	0.86765	1.28083	0.0028515	0.232431	-0.317191	-0.710341	0.611176	TC0400002500.mm.2	NA	NA	NA	NA	NotChanged	Down	Down
TC0400002502.mm.2	7.09441	6.11453	6.23406	6.09439	7.53436	7.11785	6.14976	5.85269	7.02877	6.93298	6.18984	5.94298	5.92727	5.9425	0.00830626	0.621569	0.403344	0.352336	0.61977	1.53663	1.57564	7.89e-05	0.183319	-0.54957	-1.08054	0.472853	1.59839	0.00409846	0.543321	-0.197234	-0.460768	0.7266	TC0400002502.mm.2	NA	NA	NA	NA	Up	Down	Down
TC0400002505.mm.2	6.25949	5.67031	5.76827	5.60598	6.43391	6.24157	5.51766	5.71977	6.28904	6.16432	5.59959	5.61542	5.56974	5.72556	0.0151858	1.56488	0.38553	0.214377	0.425945	1.34345	1.23306	0.00013721	0.19008	-0.305462	-0.762456	0.589492	1.56513	0.00901851	0.640193	-0.0910843	-0.336511	0.791954	TC0400002505.mm.2	Mm.6660	NM_011888	Ccl19	chemokine (C-C motif) ligand 19	Up	Down	Down
TC0400002507.mm.2	6.80081	6.59329	6.53736	6.50281	6.83744	6.74859	6.57311	6.5046	6.73018	6.71814	6.57992	6.50219	6.49076	6.43461	0.262825	1.1309	0.463895	0.0702172	0.173315	1.12765	1.00163	0.00104735	0.127553	-0.13366	-0.425109	0.744782	1.09084	0.0347583	0.473552	-0.0634429	-0.251795	0.839851	TC0400002507.mm.2	NA	NA	NA	NA	NotChanged	Down	Down
TC0400002509.mm.2	7.39728	7.04834	6.98724	6.97011	7.54271	7.24876	7.15197	6.9893	7.24855	7.3456	7.13568	7.00331	7.08414	6.89122	0.0104679	1.22271	0.350242	0.135512	0.383188	1.30422	1.12327	0.00104714	0.255935	-0.144266	-0.319778	0.801193	0.347837	0.900052	0.946719	-0.00875425	0.0634098	1.04493	TC0400002509.mm.2	Mm.444648	NM_001277167	Fam205a1	family with sequence similarity 205, member A1	Up	Down	NotChanged
TC0400002526.mm.2	11.1613	11.4416	11.3394	11.7398	10.4401	10.5918	11.2351	10.7657	10.9037	10.9289	11.1784	10.8703	11.1644	11.2832	1	3.76e-05	0.0104478	-0.633237	-0.692801	0.618652	0.000229543	1.13334	0.105037	0.29778	0.33501	1.26139	0.999917	0.00129037	0.0645764	-0.335457	-0.357791	0.780358	TC0400002526.mm.2	NA	NR_001460	Rmrp	RNA component of mitochondrial RNAase P	Down	Up	Down
TC0400002572.mm.2	8.42778	8.51726	8.49503	8.52932	8.34367	8.30657	8.46227	8.27694	8.50524	8.30816	8.50881	8.46855	8.40537	8.50999	1.00375	0.00300323	0.0653249	-0.113408	-0.297937	0.813415	0.00708783	1.02783	0.327716	0.0612385	0.117087	1.08454	1.01665	0.039991	0.28191	-0.0521696	-0.18085	0.882183	TC0400002572.mm.2	Mm.282081	NM_001099675	Tomm5	translocase of outer mitochondrial membrane 5	Down	Up	Down
TC0400002606.mm.2	11.4109	11.4081	11.506	11.4395	11.4248	11.4274	11.4283	11.4647	11.3873	11.3943	11.3739	11.4367	11.3747	11.3209	1.22378	1.00699	0.598044	-0.0146062	-0.0138605	0.990439	1.00019	0.00803325	0.0767346	-0.0464179	-0.120442	0.919906	1.00321	0.00409304	0.0815915	-0.061024	-0.134302	0.91111	TC0400002606.mm.2	Mm.101909	NM_001081141	Gabbr2	gamma-aminobutyric acid (GABA) B receptor, 2	NotChanged	Down	Down
TC0400002717.mm.2	8.05128	8.05067	8.05284	8.05009	8.05178	8.04996	8.05137	8.05149	8.0522	8.04935	8.05089	8.05113	8.04887	8.05048	1.35152	1.37498	0.847959	0.000141338	0.0167127	1.01165	1.0014	0.00248479	0.0708263	-0.00121471	-0.233089	0.850811	1.0018	0.144466	0.196364	-0.00107337	-0.216377	0.860724	TC0400002717.mm.2	Mm.246552	NM_011207	Ptpn3	protein tyrosine phosphatase, non-receptor type 3	NotChanged	Down	NotChanged
TC0400002837.mm.2	10.7371	10.7863	10.8359	10.7557	10.803	10.7429	10.8058	10.8155	10.8538	10.7206	10.7636	10.8351	10.6745	10.7397	0.0969003	1.02213	0.396712	0.0254536	0.0353759	1.02482	1.00537	0.00554106	0.114857	-0.0574924	-0.111649	0.92553	1.0458	0.0582632	0.379989	-0.0320388	-0.0762732	0.948505	TC0400002837.mm.2	Mm.248788	NM_019967	Brinp1	bone morphogenic protein/retinoic acid inducible neural specific 1	NotChanged	Down	NotChanged
TC0400002986.mm.2	10.6143	10.616	10.6147	10.6159	10.6135	10.6137	10.6145	10.6135	10.6142	10.614	10.6146	10.6141	10.6149	10.6152	1.00534	0.012618	0.0379162	-0.00135659	-0.255413	0.837747	0.0364639	0.990596	0.0558568	0.000680884	0.117293	1.0847	1.0021	0.151126	0.21658	-0.000675706	-0.13812	0.908703	TC0400002986.mm.2	Mm.379007	NM_009096	Rps6	ribosomal protein S6	Down	Up	NotChanged
TC0400003330.mm.2	10.8748	10.9284	10.9611	10.9926	10.8208	10.691	10.843	10.6384	10.7732	10.7398	10.8225	10.6884	10.8301	10.8521	1.00131	0.00119403	0.0058194	-0.185947	-0.285815	0.820278	0.106613	1.46591	0.52262	0.0332931	0.0487084	1.03434	1.00099	0.00160862	0.00661005	-0.152654	-0.237107	0.848445	TC0400003330.mm.2	Mm.181721	NM_025641	Uqcrh	ubiquinol-cytochrome c reductase hinge protein	Down	NotChanged	Down
TC0400003379.mm.2	9.01582	8.94492	8.98649	8.96731	8.89671	8.88287	8.95822	8.85353	8.9202	8.94038	8.88855	8.89506	8.96596	8.92757	1.00398	0.00347058	0.0132633	-0.0763303	-0.262365	0.83372	0.164854	1.47895	0.380171	0.0211991	0.0657047	1.0466	1.00339	0.004592	0.033968	-0.0551312	-0.196661	0.872568	TC0400003379.mm.2	Mm.207052	NM_033617	Atp6v0b	ATPase, H+ transporting, lysosomal V0 subunit B	Down	NotChanged	Down
TC0400003584.mm.2	12.5832	12.5832	12.5832	12.5832	12.5832	12.5833	12.5834	12.5833	12.5833	12.5833	12.5834	12.5834	12.5833	12.5833	0.0159394	1.00671	0.00649741	0.000110147	0.110909	1.07991	0.412233	1.02662	0.391279	3.28e-05	0.0578263	1.0409	0.0154952	1.00684	0.00369632	0.000142899	0.168736	1.12407	TC0400003584.mm.2	Mm.384452	NM_001130419	Hpca	hippocalcin	Up	NotChanged	Up
TC0400003629.mm.2	7.95912	7.86323	7.96097	7.68808	8.18312	7.94725	8.1611	8.23522	8.22345	7.77142	8.16621	8.0875	7.81097	7.83326	0.000226968	1.0005	0.013476	0.282181	0.482912	1.39756	0.994879	0.000126816	0.0596195	-0.216159	-0.379659	0.768619	0.0377764	1.13183	0.541369	0.0660229	0.103254	1.07419	TC0400003629.mm.2	Mm.45132	NM_001253386	Serinc2	serine incorporator 2	Up	Down	Up
TC0400003633.mm.2	8.58975	8.81442	8.75074	8.94685	8.41719	8.74513	8.8897	8.62706	8.86294	8.86559	8.93866	8.96127	8.96244	8.95133	0.878415	0.191283	0.574677	-0.0670381	-0.149354	0.901654	7.19e-05	1.00045	0.0568272	0.227455	0.390077	1.31046	0.00137393	1.00407	0.116646	0.160417	0.240723	1.18158	TC0400003633.mm.2	Mm.423029	NM_025998	Nkain1	Na+/K+ transporting ATPase interacting 1	NotChanged	Up	Up
TC0400003705.mm.2	9.3631	9.59171	9.50307	9.57838	9.36564	9.34005	9.44158	9.2712	9.4052	9.47886	9.51839	9.53865	9.40851	9.28098	1.00244	0.0126169	0.063242	-0.144334	-0.318067	0.802144	0.00397894	1.04629	0.189129	0.0803454	0.177757	1.13112	1.10338	0.0315775	0.394179	-0.0639888	-0.14031	0.907324	TC0400003705.mm.2	Mm.69	NM_010948	Nudc	nudC nuclear distribution protein	Down	Up	Down
TC0400003725.mm.2	9.1616	8.46535	9.07134	8.49055	9.43612	9.30003	9.28088	9.48483	9.12932	9.06488	9.2049	9.16733	9.22199	9.15247	7.99e-05	1.00032	0.058735	0.529024	0.612922	1.52935	1.01128	0.000624932	0.0577296	-0.163922	-0.185948	0.879071	0.00175275	1.00844	0.142553	0.365102	0.426974	1.34441	TC0400003725.mm.2	Mm.22240	NM_080559	Sh3bgrl3	SH3 domain binding glutamic acid-rich protein-like 3	Up	Down	Up
TC0400003779.mm.2	10.6244	10.7261	10.8032	10.8113	10.6724	10.6373	10.7236	10.6221	10.463	10.8179	10.6535	10.6505	10.7234	10.6267	1.00698	0.0176433	0.0991673	-0.11754	-0.209287	0.864965	0.0679448	1.47782	0.24375	0.0706951	0.103852	1.07464	1.15271	0.0382151	0.431547	-0.0468446	-0.105435	0.929525	TC0400003779.mm.2	Mm.276856	NM_025919	Rpl11	ribosomal protein L11	Down	NotChanged	Down
TC0400003842.mm.2	11.3717	11.4726	11.432	11.4098	11.3301	11.3387	11.4011	11.289	11.3525	11.3093	11.3919	11.2812	11.3814	11.3883	1.00416	0.00348324	0.0270202	-0.0792445	-0.132682	0.912134	0.226642	1.40545	0.788281	0.00815242	0.000763412	1.00053	1.00894	0.0325411	0.0569977	-0.0710921	-0.131919	0.912617	TC0400003842.mm.2	Mm.305990	NM_001163006	Minos1	mitochondrial inner membrane organizing system 1	Down	NotChanged	Down
TC0400004097.mm.2	11.1969	11.2779	11.2683	11.225	11.3134	11.2283	11.2601	11.2479	11.2404	11.2176	11.2311	11.2969	11.1911	11.206	0.97429	1.18392	0.530493	0.015973	0.0301087	1.02109	1.01167	0.0099089	0.247169	-0.0294848	-0.0951093	0.936201	1.33932	0.856192	0.624382	-0.0135118	-0.0650006	0.955945	TC0400004097.mm.2	Mm.388924	NM_001252654	Kcnab2	potassium voltage-gated channel, shaker-related subfamily, beta member 2	NotChanged	Down	NotChanged
TC0400004153.mm.2	8.79444	8.84479	8.58662	8.85183	8.6809	9.05323	9.15043	8.88616	8.62912	9.03873	9.06064	9.01192	9.31712	9.14497	0.0332473	1.16555	0.386785	0.110545	0.214722	1.16048	0.000657882	1.03626	0.0870436	0.234708	0.30707	1.23719	0.000304573	1.00027	0.00499593	0.345254	0.521793	1.43574	TC0400004153.mm.2	Mm.384382	NM_001033394	Tmem88b	transmembrane protein 88B	Up	Up	Up
TC0400004191.mm.2	9.35703	9.35208	9.16045	9.41782	9.16882	9.4641	9.24126	9.32357	9.22581	9.56738	9.20939	9.30533	9.55276	9.39325	1.03374	0.622613	0.639872	-0.0371319	-0.0871984	0.941349	0.00301722	1.11587	0.202024	0.12091	0.257142	1.19511	0.04088	1.12511	0.378703	0.0837783	0.169944	1.12501	TC0400004191.mm.2	Mm.244549	NM_001355175	Slc6a9	solute carrier family 6 (neurotransmitter transporter, glycine), member 9	NotChanged	Up	Up
TC0500000050.mm.2	8.30951	8.4277	8.46521	8.29457	8.23493	8.26731	8.32838	8.26632	8.36254	8.39906	8.28785	8.27105	8.23941	7.70953	1.01096	0.0280168	0.153026	-0.0823505	-0.140558	0.907168	1.54038	0.0347438	0.417145	-0.110519	-0.196722	0.872531	1.00162	0.00119949	0.193513	-0.192869	-0.33728	0.791532	TC0500000050.mm.2	Mm.207354	NM_011076	Abcb1a	ATP-binding cassette, sub-family B (MDR/TAP), member 1A	Down	Down	Down
TC0500000096.mm.2	10.2364	10.3011	10.4191	10.4366	10.4426	10.5159	10.4208	10.5462	10.348	10.3949	10.411	10.2995	10.1901	9.99835	0.0202785	1.01247	0.125249	0.106386	0.122889	1.08891	1.00059	2.61e-05	0.0608938	-0.195926	-0.283835	0.821404	1.13501	0.0260104	0.355406	-0.0895396	-0.160946	0.894438	TC0500000096.mm.2	Mm.146275	NM_001110796	Pclo	piccolo (presynaptic cytomatrix protein)	Up	Down	Down
TC0500000188.mm.2	8.63266	8.96588	8.62306	8.82113	8.72865	9.03728	8.72195	8.81591	8.61007	9.05915	8.71532	8.75047	8.99998	8.95523	0.348174	0.665437	0.845588	0.0220875	-0.00658655	0.995445	0.0184167	1.42387	0.286944	0.113259	0.232875	1.17517	0.0161228	1.23149	0.251244	0.135347	0.226288	1.16982	TC0500000188.mm.2	Mm.371712	NM_001081231	Lhfpl3	lipoma HMGIC fusion partner-like 3	NotChanged	Up	Up
TC0500000308.mm.2	7.6318	7.6547	7.93671	8.01208	7.94402	8.05635	8.02886	8.05763	8.03426	8.08125	7.90853	7.87101	7.916	7.9181	0.00052591	1.00257	0.110524	0.215401	0.585013	1.50005	1.01053	0.00270653	0.086678	-0.0852487	-0.259866	0.835165	0.215038	0.910511	0.279752	0.130152	0.325147	1.25279	TC0500000308.mm.2	Mm.389615	NM_021304	Abhd1	abhydrolase domain containing 1	Up	Down	NotChanged
TC0500000361.mm.2	9.68666	9.69474	9.69064	9.68948	9.6829	9.68565	9.68743	9.68394	9.68431	9.68962	9.68497	9.68417	9.68678	9.68668	1.00516	0.0107728	0.0369009	-0.00553478	-0.299061	0.812781	0.0358878	0.993723	0.228659	0.00159667	0.112538	1.08113	0.998046	0.128964	0.0980038	-0.00393811	-0.186523	0.878721	TC0500000361.mm.2	Mm.6904	NM_001163215	Fgfr3	fibroblast growth factor receptor 3	Down	Up	NotChanged
TC0500000677.mm.2	6.87779	7.63952	6.87216	7.66883	6.73137	7.55454	7.40508	7.06055	6.9233	7.69372	7.17679	7.03602	7.73243	7.78591	0.721559	0.0658159	0.651527	-0.129607	-0.0766572	0.948252	0.000103049	1.16323	0.14776	0.350006	0.59673	1.51228	0.00136711	1.51734	0.45425	0.220399	0.520072	1.43403	TC0500000677.mm.2	Mm.491387	NM_173403	Slc10a4	solute carrier family 10 (sodium/bile acid cotransporter family), member 4	NotChanged	Up	Up
TC0500000699.mm.2	8.16964	8.28901	8.33123	8.03789	8.31345	8.18783	8.24801	8.35261	8.40641	8.0799	8.27351	8.37796	8.12587	8.13356	0.0293455	1.06744	0.27003	0.0947176	0.219631	1.16444	1.57314	0.0134426	0.1679	-0.103503	-0.20512	0.867466	1.10867	0.551041	0.921878	-0.00878591	0.0145103	1.01011	TC0500000699.mm.2	Mm.293316	NM_026878	Rasl11b	RAS-like, family 11, member B	Up	Down	NotChanged
TC0500000947.mm.2	9.48936	9.67598	9.72928	9.54144	9.79964	9.72248	9.85961	9.87954	9.88956	9.71091	9.68375	9.87062	9.61412	9.7312	0.000533557	1.00194	0.0196566	0.22115	0.375748	1.29751	0.999885	0.00206018	0.0758039	-0.108045	-0.190197	0.876486	0.0236447	1.04266	0.158773	0.113105	0.185551	1.13725	TC0500000947.mm.2	Mm.332511	NM_029947	Prdm8	PR domain containing 8	Up	Down	Up
TC0500001023.mm.2	5.98312	5.66301	5.9533	5.96016	5.98479	5.62689	5.87135	5.87782	5.84872	5.89457	7.96204	5.77668	5.93186	5.90737	0.877405	0.361726	0.634626	-0.0479864	-0.129615	0.914075	0.000672019	1.09632	0.341604	0.452589	0.931826	1.90769	0.0402928	0.590127	0.391474	0.404603	0.802211	1.74377	TC0500001023.mm.2	Mm.4987	NM_008318	Ibsp	integrin binding sialoprotein	NotChanged	Up	Up
TC0500001025.mm.2	6.41208	6.95839	7.66089	7.1175	6.27723	6.41971	6.6307	6.72625	6.65854	6.717	8.54519	6.65635	6.85003	6.70382	1.00408	0.000484756	0.148193	-0.494728	-0.777879	0.583224	8.5e-05	0.996588	0.206981	0.55199	0.856316	1.81041	0.0622367	0.0363352	0.901508	0.0572616	0.0784369	1.05587	TC0500001025.mm.2	Mm.288474	NM_001204201	Spp1	secreted phosphoprotein 1	Down	Up	NotChanged
TC0500001076.mm.2	10.6362	10.7134	10.7222	10.4361	10.9049	10.6693	10.8424	10.7324	10.8435	10.572	10.7509	10.8475	10.4687	10.6636	0.00150696	1.00375	0.0789034	0.171509	0.212909	1.15902	1.58397	0.00890573	0.124364	-0.13797	-0.171367	0.888001	0.460273	0.734337	0.731598	0.033539	0.041542	1.02921	TC0500001076.mm.2	Mm.489863	NM_001001804	Ephx4	epoxide hydrolase 4	Up	Down	NotChanged
TC0500001087.mm.2	10.0305	10.2096	10.1532	10.2063	9.81939	9.83953	10.1336	9.79794	9.99537	9.83749	10.0793	9.94652	9.99005	10.0852	1.00077	0.000786566	0.0206909	-0.232724	-0.338307	0.790969	0.0352897	1.36676	0.400767	0.0705474	0.0663208	1.04704	1.0014	0.0016729	0.0349639	-0.162177	-0.271986	0.828179	TC0500001087.mm.2	Mm.277897	NM_016980	Rpl5	ribosomal protein L5	Down	Up	Down
TC0500001131.mm.2	9.17664	7.60478	7.48232	7.29471	7.2955	8.55972	7.57532	8.77001	7.59432	8.68847	7.50712	9.22397	8.7687	7.48844	0.00758161	0.472071	0.899465	0.0693621	0.109677	1.07899	0.000894777	0.379162	0.43833	0.376368	0.425869	1.34338	0.00137151	0.476928	0.455083	0.44573	0.535546	1.44949	TC0500001131.mm.2	Mm.442122	NM_001163996	Zfp605	zinc finger protein 605	Up	Up	Up
TC0500001210.mm.2	9.75862	9.98011	9.88521	9.93103	9.85474	9.84471	9.80734	9.83148	9.81243	9.87994	9.81485	9.85902	9.88058	9.81915	1.04037	0.0472468	0.306987	-0.0586044	-0.136128	0.909958	0.0171518	0.998918	0.265784	0.0205655	0.044644	1.03143	1.06106	0.0505242	0.491083	-0.038039	-0.0914844	0.938557	TC0500001210.mm.2	Mm.29497	NM_025526	Iscu	iron-sulfur cluster assembly enzyme	Down	Up	NotChanged
TC0500001251.mm.2	8.42151	8.96931	9.09829	8.98321	8.46517	8.23415	8.74756	8.56873	8.88972	8.55197	8.56867	8.52131	8.78251	8.70074	1.09897	0.00116431	0.181064	-0.287012	-0.360083	0.77912	0.0549732	0.411749	0.73577	0.0439706	0.0599216	1.04241	1.10589	0.00238392	0.209143	-0.243042	-0.300162	0.812161	TC0500001251.mm.2	Mm.24636	NM_026398	Pop5	processing of precursor 5, ribonuclease P/MRP family (S. cerevisiae)	Down	NotChanged	Down
TC0500001355.mm.2	9.70145	9.90423	9.95739	10.0664	9.82323	9.95846	9.88576	9.88506	9.79363	9.87703	9.83165	9.76899	9.74564	9.60171	0.924593	0.621445	0.66571	-0.0381364	-0.0826229	0.944339	0.996052	0.00165675	0.102116	-0.104228	-0.159503	0.895333	1.03866	0.0110415	0.171938	-0.142364	-0.242126	0.845498	TC0500001355.mm.2	Mm.184589	NM_181421	Hectd4	HECT domain E3 ubiquitin protein ligase 4	NotChanged	Down	Down
TC0500001370.mm.2	10.6931	10.4984	10.7276	10.4987	11.0215	11.0485	10.8361	10.9945	10.99	10.929	10.8548	10.9004	10.8441	10.8147	0.000104831	1.00009	0.00333049	0.373681	0.463259	1.37865	1.00226	0.00170812	0.0397972	-0.109541	-0.14313	0.905552	0.000481627	1.00108	0.0181031	0.26414	0.320129	1.24844	TC0500001370.mm.2	Mm.260900	NM_001359153	Atxn2	ataxin 2	Up	Down	Up
TC0500001546.mm.2	8.7502	9.09198	8.92533	8.81559	8.88267	8.88457	9.08251	8.59099	8.98401	8.90224	8.78528	8.99046	8.58391	8.57481	0.841455	0.484308	0.925148	-0.0108218	-0.0216713	0.985091	1.57293	0.00641805	0.344639	-0.117611	-0.209656	0.864744	1.09446	0.00952094	0.289031	-0.128433	-0.231327	0.851851	TC0500001546.mm.2	Mm.45218	NM_030719	Gatsl2	GATS protein-like 2	NotChanged	Down	Down
TC0500001574.mm.2	8.30744	8.15173	8.38705	8.08228	8.52348	8.54816	8.45811	8.59042	8.5321	8.49921	8.44802	8.53699	8.46203	8.46617	0.000208061	1.00068	0.0189607	0.298333	0.440214	1.35681	1.00744	0.0076598	0.113768	-0.0479708	-0.0920682	0.938177	0.000578473	1.00135	0.0338819	0.250362	0.348146	1.27292	TC0500001574.mm.2	Mm.178012	NM_025362	Dnajc30	DnaJ heat shock protein family (Hsp40) member C30	Up	Down	Up
TC0500001618.mm.2	9.44914	9.46854	9.48624	9.37585	9.65075	9.61494	9.54734	9.67948	9.54817	9.59276	9.3571	9.4815	9.51363	9.53445	0.000951551	1.00262	0.00272825	0.163193	0.328819	1.25598	1.00095	0.000154515	0.0493893	-0.112249	-0.239445	0.847071	0.0545731	1.11255	0.308441	0.0509438	0.0893733	1.06391	TC0500001618.mm.2	Mm.389697	NM_001039385	Vgf	VGF nerve growth factor inducible	Up	Down	NotChanged
TC0500001876.mm.2	6.69714	7.22426	7.06152	7.04956	7.0531	6.95251	7.02158	6.93963	7.26493	6.79246	7.48439	7.8461	7.38259	7.48281	0.661481	0.479966	0.773938	0.0382329	0.193608	1.14362	0.00010726	1.09398	0.109868	0.351318	0.513037	1.42705	0.00109322	1.29756	0.1002	0.38955	0.706645	1.632	TC0500001876.mm.2	Mm.6500	NM_013823	Kl	klotho	NotChanged	Up	Up
TC0500002021.mm.2	8.86341	9.03664	9.04129	8.96354	9.08805	9.08414	8.96043	9.28181	9.15282	9.20722	9.05905	9.13694	9.15441	9.14998	0.0137127	1.04274	0.0795598	0.137228	0.23795	1.17932	0.102959	1.40854	0.644098	0.0280731	0.0611596	1.0433	0.0011984	1.00316	0.0189039	0.165301	0.299109	1.23038	TC0500002021.mm.2	Mm.153292	NM_001359963	Napepld	N-acyl phosphatidylethanolamine phospholipase D	Up	NotChanged	Up
TC0500002046.mm.2	7.47364	6.48716	7.42408	6.55747	7.30097	7.22398	7.45019	6.69551	7.28761	7.21609	7.49781	7.26809	7.55936	7.3263	0.0253629	0.621071	0.523716	0.206061	0.5447	1.45872	0.0145286	1.37002	0.258038	0.181877	0.239059	1.18022	0.00197137	1.18881	0.245217	0.387939	0.783759	1.72161	TC0500002046.mm.2	Mm.205125	NR_015554	AI506816	expressed sequence AI506816	Up	Up	Up
TC0500002078.mm.2	9.97274	9.96768	10.0492	9.94688	9.85258	9.92564	10.0826	9.89953	10.1404	9.93193	10.0779	10.0672	10.0906	10.1098	1.1297	0.0708128	0.949516	-0.00398396	0.0356713	1.02503	0.0407027	1.47722	0.281536	0.0753536	0.0714713	1.05079	0.057321	1.02163	0.110162	0.0713696	0.107143	1.07709	TC0500002078.mm.2	Mm.28123	NM_023229	Fastk	Fas-activated serine/threonine kinase	NotChanged	Up	NotChanged
TC0500002172.mm.2	10.2445	10.2446	10.417	10.157	10.4692	10.333	10.3534	10.4405	10.5073	10.2266	10.3237	10.4629	10.1561	10.3343	0.00822036	1.04203	0.0585175	0.154894	0.227038	1.17043	1.00348	0.00115888	0.0952841	-0.119941	-0.164497	0.892239	0.514699	0.796235	0.657485	0.034953	0.0625407	1.0443	TC0500002172.mm.2	Mm.1396	NM_001347323	Slc30a3	solute carrier family 30 (zinc transporter), member 3	Up	Down	NotChanged
TC0500002186.mm.2	9.51289	9.65539	9.69084	9.49983	9.81923	9.75795	9.73315	9.76587	9.74909	9.73356	9.69043	9.7588	9.74073	9.86215	0.000808402	1.00239	0.0317433	0.175318	0.352762	1.277	1.55852	0.180675	0.813147	-0.00792248	-0.0447105	0.969484	0.00121456	1.00343	0.0316294	0.167396	0.308051	1.23803	TC0500002186.mm.2	Mm.164187	NM_028150	Supt7l	suppressor of Ty 7-like	Up	NotChanged	Up
TC0500002268.mm.2	9.45255	9.67476	9.76623	9.57179	9.68714	9.68552	9.78524	9.80658	9.63368	9.77758	9.65292	9.61352	9.73645	9.69459	0.0277526	1.04259	0.234612	0.103297	0.240458	1.18137	1.56282	0.115556	0.589898	-0.0246192	-0.0639281	0.956656	0.367043	1.04089	0.343289	0.0786783	0.17653	1.13016	TC0500002268.mm.2	Mm.20916	NM_011716	Wfs1	wolframin ER transmembrane glycoprotein	Up	NotChanged	NotChanged
TC0500002343.mm.2	9.25786	9.25795	9.25778	9.25795	9.25778	9.25787	9.25798	9.25776	9.25771	9.25784	9.25794	9.25795	9.25805	9.25801	0.999001	0.196484	0.312004	-6.81e-05	-0.101452	0.932095	0.0412902	0.987557	0.050734	0.000137194	0.182587	1.13492	1.34505	0.999104	0.246143	6.91e-05	0.0811357	1.05785	TC0500002343.mm.2	Mm.30204	NM_024236	Qdpr	quinoid dihydropteridine reductase	NotChanged	Up	NotChanged
TC0500002420.mm.2	8.63164	8.63154	8.63193	8.63143	8.63171	8.63139	8.63174	8.63164	8.63173	8.63119	8.63149	8.63167	8.63124	8.63116	1.40557	1.5522	0.951628	8.04e-06	-0.000143366	0.999901	1.00149	0.00314888	0.0428093	-0.000293272	-0.272575	0.827841	0.961503	0.150964	0.095354	-0.00028523	-0.272718	0.827759	TC0500002420.mm.2	Mm.235020	NM_172710	Sel1l3	sel-1 suppressor of lin-12-like 3 (C. elegans)	NotChanged	Down	NotChanged
TC0500002484.mm.2	10.9659	11.1587	11.1333	11.1782	10.56	10.6076	10.9094	10.4666	10.6251	10.6414	10.7413	10.4804	10.8061	10.8712	1.00005	7.44e-05	0.00130161	-0.475308	-0.553123	0.681543	0.0258082	1.44504	0.482476	0.0743494	0.0684754	1.04861	1	0.000119558	0.00221816	-0.400959	-0.484647	0.714672	TC0500002484.mm.2	Mm.300271	NM_011292	Rpl9	ribosomal protein L9	Down	Up	Down
TC0500002508.mm.2	10.7596	10.7597	10.7597	10.7596	10.76	10.7601	10.7599	10.7599	10.7598	10.76	10.7599	10.76	10.7599	10.7597	0.0137223	1.00611	0.00214674	0.000305152	0.212401	1.15861	1.0235	0.418787	0.315574	-7.46e-05	-0.0736533	0.950229	0.0147029	1.00662	0.00581524	0.000230508	0.138748	1.10095	TC0500002508.mm.2	Mm.5159	NM_001201413	Apbb2	amyloid beta (A4) precursor protein-binding, family B, member 2	Up	NotChanged	Up
TC0500002833.mm.2	9.87617	9.87595	9.87618	9.87601	9.87627	9.87625	9.87624	9.87624	9.87627	9.87621	9.87622	9.87624	9.87622	9.87617	0.0147744	1.00643	0.0545476	0.000175646	0.264032	1.20083	1.00179	0.0555947	0.0200568	-4.02e-05	-0.0458103	0.968746	0.0191926	1.00712	0.0983721	0.000135459	0.218222	1.1633	TC0500002833.mm.2	Mm.18634	NM_001359323	Sec31a	Sec31 homolog A (S. cerevisiae)	Up	NotChanged	Up
TC0500002865.mm.2	12.1786	12.1786	12.1786	12.1786	12.1787	12.1787	12.1787	12.1787	12.1787	12.1787	12.1786	12.1787	12.1786	12.1786	0.0395832	1.00678	0.00184748	4.78e-05	0.14123	1.10284	0.986901	0.514903	0.224195	-1.92e-05	-0.0651353	0.955856	0.705994	0.993679	0.076202	2.86e-05	0.0760943	1.05416	TC0500002865.mm.2	Mm.39253	NM_001081567	Mapk10	mitogen-activated protein kinase 10	Up	NotChanged	NotChanged
TC0500003105.mm.2	11.5413	11.286	11.4024	11.2604	11.5715	11.5356	11.4601	11.5236	11.4338	11.5644	11.4271	11.4209	11.4804	11.5061	0.0151488	1.00921	0.128582	0.132405	0.190344	1.14104	1.57084	0.11267	0.512321	-0.0251438	-0.0110138	0.992395	0.0236397	1.04093	0.19694	0.107261	0.17933	1.13236	TC0500003105.mm.2	Mm.288696	NM_001324533	Rpl29	ribosomal protein L29	Up	NotChanged	Up
TC0500003236.mm.2	9.75607	10.0128	9.98257	9.91441	9.63578	9.74652	9.85975	9.81998	9.87156	9.81669	9.86308	10.0164	9.74611	9.88432	1.00339	0.00180393	0.121776	-0.129735	-0.236539	0.848779	0.0565142	1.44253	0.243123	0.0785948	0.0984422	1.07062	1.2482	0.379176	0.50723	-0.0511404	-0.138096	0.908717	TC0500003236.mm.2	Mm.41372	NM_001359513	Vps33a	VPS33A CORVET/HOPS core subunit	Down	NotChanged	NotChanged
TC0500003253.mm.2	9.26286	9.26285	9.2629	9.26276	9.26299	9.26296	9.26304	9.26293	9.26307	9.2628	9.263	9.26302	9.26294	9.26295	0.0151081	1.00657	0.00703748	0.000155682	0.239323	1.18044	1.09318	0.433167	0.282744	-5.46e-05	-0.0745506	0.949638	0.183523	0.990686	0.0830922	0.000101043	0.164772	1.12099	TC0500003253.mm.2	Mm.391838	NM_013812	Cdk2ap1	CDK2 (cyclin-dependent kinase 2)-associated protein 1	Up	NotChanged	NotChanged
TC0500003468.mm.2	10.3681	10.2886	10.1797	10.53	10.2299	10.5307	10.542	10.4555	10.2519	10.5181	10.557	10.4375	10.6766	10.7014	0.233331	0.912777	0.565922	0.0603741	0.0762702	1.05429	0.00115172	1.02584	0.071462	0.176151	0.236595	1.17821	0.00468597	1.00771	0.040745	0.236525	0.312865	1.24217	TC0500003468.mm.2	Mm.332771	NM_080450	Gjc3	gap junction protein, gamma 3	NotChanged	Up	Up
TC0500003532.mm.2	10.3276	10.432	10.3752	10.3641	10.1154	10.2691	10.3756	10.2695	10.3191	10.281	10.3065	10.2407	10.3702	10.4555	0.999308	0.0294498	0.0749546	-0.104955	-0.208872	0.865213	0.0719738	1.4564	0.3187	0.0610409	0.130951	1.09501	1.0543	0.0523568	0.34935	-0.0439144	-0.0779217	0.947421	TC0500003532.mm.2	Mm.48712	NM_175217	Mmd2	monocyte to macrophage differentiation-associated 2	Down	NotChanged	NotChanged
TC0500003576.mm.2	7.99534	5.83898	5.86481	7.459	8.25462	8.33899	8.43961	7.98557	8.68501	8.28897	6.27659	7.97711	6.05947	6.05586	1.91e-08	1.00005	0.0644998	1.55123	2.49052	5.61979	1.00311	9.28e-09	0.0446818	-1.40916	-2.20891	0.216298	0.00120877	0.112655	0.853826	0.142067	0.281609	1.21555	TC0500003576.mm.2	Mm.18814	NM_025833	Baiap2l1	BAI1-associated protein 2-like 1	Up	Down	Up
TC0500003582.mm.2	10.0886	10.6526	10.1701	10.5234	10.23	10.477	10.0789	10.396	10.1307	10.7636	10.0863	10.2268	10.4617	10.4074	1.07093	0.0995438	0.565346	-0.0961405	-0.0721704	0.951206	0.0108212	1.26606	0.388869	0.126661	0.129185	1.09368	0.194019	0.150463	0.869196	0.0305209	0.0570149	1.04031	TC0500003582.mm.2	Mm.126793	NM_177735	Tmem130	transmembrane protein 130	NotChanged	Up	NotChanged
TC0500003591.mm.2	10.8655	10.8896	10.8943	10.9612	10.7406	10.7084	10.8173	10.7012	10.7275	10.7234	10.799	10.7286	10.7911	10.8541	1.00149	0.00127817	0.000861176	-0.163607	-0.276321	0.825694	0.0115481	1.02194	0.244555	0.0402384	0.0673236	1.04777	1.00135	0.00180771	0.00606877	-0.123369	-0.208997	0.865138	TC0500003591.mm.2	Mm.133551	NM_020582	Atp5j2	ATP synthase, H+ transporting, mitochondrial F0 complex, subunit F2	Down	Up	Down
TC0500003610.mm.2	8.86818	8.88704	8.90958	8.75703	9.01011	9.12796	8.99304	9.00761	9.13758	9.07635	9.05962	9.08137	9.05495	9.06019	0.000523364	1.00167	0.00393913	0.199802	0.382303	1.30342	0.172644	1.41557	0.744206	0.0112331	0.0171016	1.01192	0.000812745	1.00153	0.00752964	0.211035	0.399405	1.31896	TC0500003610.mm.2	Mm.153539	NM_001010941	Gpr12	G-protein coupled receptor 12	Up	NotChanged	Up
TC0600000010.mm.2	7.19095	7.06701	7.26248	7.28923	7.12396	7.19212	7.04884	7.17114	7.19336	7.23317	7.79704	7.17435	7.1314	7.10026	1.07618	0.0403372	0.366631	-0.0565294	-0.123384	0.918032	0.0330408	1.46532	0.340704	0.141358	0.311494	1.24099	0.365783	0.560029	0.56666	0.084829	0.188109	1.13927	TC0600000010.mm.2	Mm.277792	NM_007743	Col1a2	collagen, type I, alpha 2	Down	Up	NotChanged
TC0600000014.mm.2	7.39159	7.8441	7.48729	7.84191	7.34736	7.72732	7.49077	7.54309	7.25803	8.00536	7.31197	7.29543	7.73776	7.80031	1.19915	0.0124812	0.289113	-0.167905	-0.289602	0.818127	0.00678578	0.780349	0.368749	0.156852	0.34738	1.27225	1.626	0.0506862	0.953659	-0.0110536	0.0577777	1.04086	TC0600000014.mm.2	Mm.320575	NM_001040611	Peg10	paternally expressed 10	Down	Up	NotChanged
TC0600000016.mm.2	9.19917	8.7862	8.87789	9.2916	9.15765	9.29581	9.3433	9.19801	9.11011	8.68687	9.25897	8.76137	9.36108	9.44287	0.00902493	1.05755	0.236967	0.182261	0.259344	1.19693	0.129613	0.0785496	0.502572	-0.118744	-0.201417	0.869696	0.299812	0.229818	0.759469	0.0635169	0.0579267	1.04097	TC0600000016.mm.2	Mm.332901	NM_181595	Ppp1r9a	protein phosphatase 1, regulatory (inhibitor) subunit 9A	Up	NotChanged	NotChanged
TC0600000044.mm.2	9.02025	9.45125	8.83624	9.62731	7.97971	9.25299	9.41063	9.18796	8.45155	9.44297	9.13229	8.70481	9.49737	9.61233	0.287711	0.00559314	0.293216	-0.377194	-0.484672	0.71466	0.000104986	1.24518	0.231798	0.421385	0.510454	1.4245	0.0932935	0.0795742	0.863024	0.0441913	0.025782	1.01803	TC0600000044.mm.2	Mm.1440	NM_001311060	Tac1	tachykinin 1	Down	Up	NotChanged
TC0600000103.mm.2	7.65981	7.86128	7.46576	7.73304	7.13899	7.7897	7.95382	7.82419	7.562	7.97052	7.80449	7.80451	7.95607	8.04949	0.284507	0.314277	0.87909	-0.026231	-0.092827	0.937684	0.000403586	1.04104	0.143566	0.263276	0.531468	1.4454	0.000891153	1.00248	0.056516	0.237045	0.438641	1.35533	TC0600000103.mm.2	Mm.332919	NM_001286607	Foxp2	forkhead box P2	NotChanged	Up	Up
TC0600000193.mm.2	10.4739	10.6352	10.5044	10.6551	10.3394	10.46	10.5008	10.5	10.4334	10.5688	10.4153	10.4527	10.5019	10.4898	1.00362	0.0020484	0.074376	-0.12042	-0.191259	0.875841	0.128301	1.47942	0.351032	0.0389459	0.0643896	1.04564	1.01938	0.0274289	0.182543	-0.0814741	-0.126869	0.915817	TC0600000193.mm.2	Mm.41639	NM_001081306	Ptprz1	protein tyrosine phosphatase, receptor type Z, polypeptide 1	Down	NotChanged	Down
TC0600000250.mm.2	8.0097	8.38554	8.0592	8.40028	7.846	8.34356	8.60325	8.46053	7.91655	8.51043	8.46218	8.31161	8.48227	8.4919	0.169131	0.234916	0.914786	0.0202956	0.053627	1.03787	0.00108398	1.14841	0.224363	0.2177	0.303802	1.23439	0.000758644	1.00208	0.101769	0.237995	0.35743	1.28114	TC0600000250.mm.2	Mm.56097	NM_001037740	Strip2	striatin interacting protein 2	NotChanged	Up	Up
TC0600000277.mm.2	10.8525	11.0227	10.9781	11.0754	11.0556	11.177	10.9732	11.022	11.0092	11.0951	10.8996	11.0062	10.9623	10.997	0.074126	1.05759	0.312528	0.0652533	0.0796181	1.05674	1.02096	0.00589157	0.275467	-0.0553908	-0.0774469	0.947733	0.889857	0.746665	0.869395	0.00986254	0.0021712	1.00151	TC0600000277.mm.2	Mm.335639	NM_001252292	Mest	mesoderm specific transcript	NotChanged	Down	NotChanged
TC0600000398.mm.2	9.2007	9.64916	9.48439	9.82396	9.21485	9.45658	9.41971	9.29539	9.29389	9.3269	9.39152	9.41998	9.20507	9.37443	1.05356	0.00650974	0.225196	-0.203468	-0.333935	0.793369	0.201143	0.968381	0.901137	0.00749375	0.0604882	1.04282	1.12831	0.00476912	0.237883	-0.195974	-0.273447	0.82734	TC0600000398.mm.2	Mm.53915	NM_001004182	Tmem178b	transmembrane protein 178B	Down	NotChanged	Down
TC0600000493.mm.2	8.83418	8.82078	8.76257	9.00769	8.77081	8.8856	8.64953	8.54096	8.43328	8.80138	8.41212	8.57257	8.71778	8.45915	1.0325	0.00565427	0.0781324	-0.200268	-0.297248	0.813803	1.51783	0.0135487	0.577632	-0.0634378	-0.114391	0.923772	1.00032	0.000687015	0.0239966	-0.263706	-0.411639	0.751769	TC0600000493.mm.2	Mm.440084	NM_001004357	Cntnap2	contactin associated protein-like 2	Down	Down	Down
TC0600000570.mm.2	8.83715	8.61104	8.80998	8.61839	8.80508	8.81554	8.77872	8.87667	8.78128	8.83558	8.80948	8.74002	8.82391	8.79944	0.0355737	1.03285	0.226648	0.0923218	0.203142	1.1512	0.279854	1.40968	0.697976	-0.00977541	-0.0134696	0.990707	0.0447366	1.077	0.269167	0.0825463	0.189673	1.14051	TC0600000570.mm.2	Mm.27061	NM_001098271	Tmem176a	transmembrane protein 176A	Up	NotChanged	Up
TC0600000651.mm.2	7.94333	7.95885	8.12362	7.89821	8.1597	7.9964	8.22254	8.22298	8.06887	8.03055	8.12651	8.22243	7.95961	8.0643	0.00162159	1.00362	0.0566652	0.153094	0.316325	1.24515	1.59453	0.0321359	0.420718	-0.0534154	-0.100945	0.932422	0.0174389	1.04104	0.179463	0.0996786	0.21538	1.16101	TC0600000651.mm.2	Mm.434326	NM_001167860	Wipf3	WAS/WASL interacting protein family, member 3	Up	Down	Up
TC0600000904.mm.2	7.05011	7.46046	7.17529	7.49431	6.83374	7.37799	7.40866	7.4522	7.16813	7.63707	7.32285	7.17683	7.50328	7.65302	0.446751	0.0832827	0.775026	-0.0468967	-0.218786	0.859288	0.00091162	1.1005	0.191658	0.210465	0.586897	1.50201	0.0146665	1.31509	0.291658	0.163568	0.368111	1.29066	TC0600000904.mm.2	Mm.8055	NM_009313	Tacr1	tachykinin receptor 1	NotChanged	Up	Up
TC0600001126.mm.2	10.702	10.5657	10.661	10.5962	10.7763	10.7	10.6476	10.6638	10.6811	10.6232	10.7144	10.693	10.6134	10.6184	0.0485647	1.01627	0.153807	0.0625519	0.159213	1.11668	1.53157	0.0851244	0.21788	-0.041284	-0.108441	0.92759	0.0952715	1.06283	0.592286	0.0212679	0.0507721	1.03582	TC0600001126.mm.2	Mm.489890	NM_182808	Fam19a1	family with sequence similarity 19, member A1	Up	NotChanged	NotChanged
TC0600001193.mm.2	10.6694	10.5484	10.6659	10.6293	10.5491	10.4993	10.6952	10.6134	10.5816	10.5319	10.6595	10.6441	10.4657	10.4059	1.10772	0.0648158	0.379815	-0.0405178	-0.0290786	0.980046	1.54243	0.0458338	0.460391	-0.0463016	-0.0914942	0.93855	1.05096	0.0249898	0.175915	-0.0868194	-0.120573	0.919822	TC0600001193.mm.2	Mm.227912	NM_010585	Itpr1	inositol 1,4,5-trisphosphate receptor 1	NotChanged	Down	Down
TC0600001203.mm.2	10.5473	10.3143	10.3608	10.389	10.5067	10.5143	10.4881	10.5998	10.5327	10.2462	10.2795	10.5128	10.1471	10.2551	0.0193768	1.00769	0.0833304	0.125472	0.179358	1.13238	1.00036	1.23e-05	0.0138915	-0.240178	-0.342348	0.788757	1.07109	0.0131953	0.189214	-0.114706	-0.16299	0.893172	TC0600001203.mm.2	Mm.2436	NM_011498	Bhlhe40	basic helix-loop-helix family, member e40	Up	Down	Down
TC0600001266.mm.2	9.99454	10.7779	10.0452	10.6591	9.89805	10.4014	9.98574	10.1406	9.82407	10.7381	9.90726	9.98953	10.5527	10.3477	1.05451	0.00141522	0.226114	-0.319205	-0.386011	0.765243	0.000344924	1.16697	0.218149	0.257071	0.31775	1.24639	1.60877	0.0123775	0.817891	-0.0621332	-0.068261	0.953787	TC0600001266.mm.2	Mm.44683	NM_172890	Slc6a11	solute carrier family 6 (neurotransmitter transporter, GABA), member 11	Down	Up	Down
TC0600001278.mm.2	5.71621	5.63766	5.90517	5.66229	5.44294	5.39477	4.85442	5.79998	6.06147	4.92735	5.31935	5.8401	6.15554	5.39966	1.46787	0.00469237	0.353181	-0.219616	-0.779553	0.582547	0.0803316	0.0149929	0.953763	0.0176859	0.000896855	1.00062	1.54582	0.00421882	0.40782	-0.20193	-0.778656	0.58291	TC0600001278.mm.2	NA	NA	NA	NA	Down	NotChanged	Down
TC0600001354.mm.2	8.73335	8.77605	8.76533	8.77726	8.76808	8.77719	8.76253	8.74417	8.72785	8.74872	8.71507	8.73487	8.74397	8.74828	1.02878	0.127675	0.62067	-0.0070356	-0.0814865	0.945083	1.00359	0.0180026	0.144467	-0.0177827	-0.197642	0.871975	1.01221	0.0840933	0.0922579	-0.0248183	-0.279129	0.824089	TC0600001354.mm.2	Mm.425340	NM_001081048	Slc25a18	solute carrier family 25 (mitochondrial carrier), member 18	NotChanged	Down	NotChanged
TC0600001671.mm.2	9.85345	10.1145	10.0382	9.9735	9.86087	9.70299	9.91399	9.74111	9.84778	9.71329	9.98973	10.0143	10.094	10.139	1.00095	0.00675585	0.0385189	-0.181548	-0.243341	0.844787	0.000892153	1.03871	0.0794408	0.176705	0.21883	1.16379	0.715462	0.300759	0.959744	-0.00484356	-0.0245107	0.983154	TC0600001671.mm.2	Mm.284495	NM_001177772	Slco1c1	solute carrier organic anion transporter family, member 1c1	Down	Up	NotChanged
TC0600001748.mm.2	8.35339	8.66182	8.44464	8.54427	8.49931	8.40845	8.42016	8.52184	8.26991	8.30305	8.64144	8.61186	8.431	8.33845	1.08586	0.0304663	0.374311	-0.077095	-0.140311	0.907323	0.0800052	1.02459	0.63207	0.0412264	0.0808555	1.05765	1.20591	0.0316339	0.719564	-0.0358686	-0.059456	0.959626	TC0600001748.mm.2	Mm.209774	NM_001355713	Ccdc91	coiled-coil domain containing 91	Down	NotChanged	Down
TC0600001834.mm.2	8.26352	8.32403	8.22954	8.2834	8.56785	8.51743	8.46733	8.45182	8.29465	8.61388	8.45686	8.41812	8.47123	8.5459	0.00080704	1.00253	0.012515	0.184694	0.371982	1.29413	0.0974915	1.41056	0.495943	0.0413791	0.0149893	1.01044	0.000774309	1.00149	0.00125291	0.226073	0.386972	1.30765	TC0600001834.mm.2	Mm.4873	NM_010056	Dlx5	distal-less homeobox 5	Up	NotChanged	Up
TC0600001862.mm.2	11.171	11.4061	11.3292	11.3075	11.0874	11.0427	11.3161	10.9854	11.1294	11.0129	11.189	11.0536	11.2019	11.2884	1.00275	0.00129382	0.0373723	-0.191252	-0.257351	0.836623	0.0908155	1.29875	0.638986	0.0369597	0.0806673	1.05751	1.01978	0.00806451	0.0652886	-0.154292	-0.176684	0.884734	TC0600001862.mm.2	Mm.415865	NM_010886	Ndufa4	NADH dehydrogenase (ubiquinone) 1 alpha subcomplex, 4	Down	NotChanged	Down
TC0600001930.mm.2	5.62477	6.21123	5.78843	5.87826	5.66669	6.0404	5.67362	5.7076	5.59363	6.22371	5.73352	5.67283	5.9201	5.97714	1.51577	0.0274898	0.382595	-0.139285	-0.384205	0.766201	0.00140611	1.12676	0.215014	0.169074	0.519331	1.43329	0.199291	0.495581	0.856022	0.0297897	0.135126	1.09819	TC0600001930.mm.2	Mm.55115	NM_028462	Fezf1	Fez family zinc finger 1	Down	Up	NotChanged
TC0600001953.mm.2	8.99153	9.09087	8.95621	9.21338	8.77607	9.12604	9.10786	9.0014	8.87943	9.0609	9.13037	9.20333	9.22423	9.31378	0.933638	0.311432	0.369223	-0.0848378	-0.125433	0.916729	9.67e-05	1.00063	0.0353571	0.208359	0.318725	1.24723	0.0173274	1.05193	0.137459	0.123521	0.193292	1.14337	TC0600001953.mm.2	Mm.409670	NM_010338	Gpr37	G protein-coupled receptor 37	NotChanged	Up	Up
TC0600002109.mm.2	9.14242	9.22138	9.30805	9.29746	8.97485	9.14039	9.17727	9.08613	9.01757	9.12089	9.06074	9.01766	9.16398	9.15854	1.00162	0.00118674	0.0196462	-0.163084	-0.331981	0.794445	0.115604	1.36402	0.608983	0.0251195	-0.0214311	0.985255	1.00104	0.0016437	0.0287176	-0.137965	-0.353412	0.782731	TC0600002109.mm.2	Mm.23790	NM_001136065	Hipk2	homeodomain interacting protein kinase 2	Down	NotChanged	Down
TC0600002133.mm.2	9.24114	9.24125	9.24126	9.24115	9.24097	9.24102	9.24112	9.24097	9.24109	9.24094	9.24115	9.24106	9.24108	9.24119	1.00584	0.0154058	0.00853245	-0.000166997	-0.257927	0.836289	0.442009	1.24973	0.358525	5.2e-05	0.0527768	1.03726	0.975141	0.1526	0.0717868	-0.000115017	-0.20515	0.867448	TC0600002133.mm.2	Mm.377071	NM_001010930	Mrps33	mitochondrial ribosomal protein S33	Down	NotChanged	NotChanged
TC0600002329.mm.2	9.68424	9.38416	9.68054	9.04756	9.88469	9.40543	9.78518	9.72305	9.67833	9.10796	9.63693	9.7882	9.29216	9.20538	0.00294103	1.23622	0.214084	0.246208	0.27523	1.21019	1.02211	8.65e-05	0.103564	-0.289206	-0.331782	0.794554	0.347648	0.12455	0.836268	-0.0429985	-0.0565519	0.96156	TC0600002329.mm.2	Mm.5106	NM_009717	Neurod6	neurogenic differentiation 6	Up	Down	NotChanged
TC0600002491.mm.2	10.8586	10.9883	10.8904	10.8918	10.9864	11.0161	11.0418	10.9777	11.0018	11.1104	11.0145	11.0797	11.0255	11.1111	0.0305265	0.995968	0.0325425	0.0974846	0.169238	1.12446	0.00710682	0.995701	0.0341705	0.0634906	0.0920334	1.06587	0.00122206	1.00303	0.00388061	0.160975	0.261271	1.19853	TC0600002491.mm.2	Mm.29815	NM_145569	Mat2a	methionine adenosyltransferase II, alpha	Up	Up	Up
TC0600002548.mm.2	9.15657	9.22959	9.20367	9.33501	9.37921	9.42607	9.20366	9.262	9.27035	9.33248	9.38513	9.2889	9.35896	9.29335	0.035439	1.04321	0.208894	0.0770507	0.173732	1.12797	0.127588	1.41102	0.620819	0.0235032	0.104024	1.07477	0.0295851	1.00683	0.0689203	0.100554	0.277756	1.21231	TC0600002548.mm.2	Mm.195753	NM_025882	Pole4	polymerase (DNA-directed), epsilon 4 (p12 subunit)	Up	NotChanged	Up
TC0600002607.mm.2	10.1724	10.2949	10.2364	10.3072	10.093	10.0889	10.195	10.1962	10.1334	10.1534	10.1558	10.1282	10.2508	10.2967	1.00316	0.00212943	0.0285397	-0.111428	-0.180282	0.88253	0.00792802	1.01219	0.206352	0.0556603	0.101128	1.07261	1.03752	0.0326544	0.254164	-0.0557681	-0.0791545	0.946612	TC0600002607.mm.2	Mm.121485	NM_178639	Sfxn5	sideroflexin 5	Down	Up	Down
TC0600002625.mm.2	6.53429	6.79857	6.53208	6.81603	6.48531	6.52879	6.51934	6.52296	6.78201	6.56706	6.57308	6.8358	6.80616	6.80231	1.00425	0.00305627	0.329313	-0.102564	-0.703048	0.614273	0.000919608	1.07179	0.103028	0.1492	0.739765	1.6699	0.110718	1.29715	0.655917	0.0466358	0.0367179	1.02578	TC0600002625.mm.2	Mm.24454	NM_001145895	Nat8f4	N-acetyltransferase 8 (GCN5-related) family member 4	Down	Up	NotChanged
TC0600002743.mm.2	6.73948	7.28813	7.01462	7.21209	6.68268	7.15557	6.68157	6.64718	7.01356	7.39235	6.99173	6.94749	7.16746	7.13225	1.08918	0.00565502	0.203733	-0.227467	-0.547327	0.684287	0.000292092	1.05774	0.0590069	0.290143	0.664616	1.58515	0.269833	0.40662	0.683295	0.062676	0.117288	1.08469	TC0600002743.mm.2	Mm.1363	NM_009426	Trh	thyrotropin releasing hormone	Down	Up	NotChanged
TC0600002936.mm.2	11.1289	11.3027	11.3414	11.2703	11.2575	11.2431	11.26	11.1836	11.1487	11.1638	11.2261	11.214	10.9354	11.0585	1.04038	0.0606597	0.453601	-0.0422574	-0.0910716	0.938825	1.01066	0.00216411	0.151281	-0.0990404	-0.125645	0.916594	1.00212	0.00251722	0.089412	-0.141298	-0.216716	0.860522	TC0600002936.mm.2	Mm.321755	NM_001036684	Atp2b2	ATPase, Ca++ transporting, plasma membrane 2	NotChanged	Down	Down
TC0600002960.mm.2	9.92153	9.93318	9.96431	9.98176	9.69569	9.66196	9.90075	9.7043	9.78987	9.71431	9.88091	9.73013	9.88371	9.91919	1.00117	0.00112274	0.00761865	-0.19968	-0.339788	0.790157	0.0052047	1.01423	0.251188	0.0751375	0.127412	1.09233	1.00235	0.00236366	0.0412195	-0.124543	-0.212376	0.863115	TC0600002960.mm.2	Mm.104368	NM_172086	Rpl32	ribosomal protein L32	Down	Up	Down
TC0600003005.mm.2	8.94829	8.94861	8.94882	8.94889	8.94829	8.94855	8.94846	8.9488	8.94826	8.94866	8.9483	8.94815	8.9482	8.94795	0.998434	0.170559	0.335978	-0.000174436	-0.124439	0.917361	0.993813	0.0370476	0.185008	-0.000222936	-0.0909935	0.938876	0.995852	0.152766	0.0642602	-0.000397371	-0.215432	0.861288	TC0600003005.mm.2	Mm.41628	NM_001159533	Cacna1c	calcium channel, voltage-dependent, L type, alpha 1C subunit	NotChanged	Down	NotChanged
TC0600003107.mm.2	10.1354	10.2061	10.1804	10.1999	10.1961	10.2088	10.1763	10.1833	10.1694	10.2005	10.137	10.1683	10.1407	10.1362	1.14291	1.22175	0.734015	0.00634979	0.0300366	1.02104	1.00311	0.0115047	0.0772303	-0.030244	-0.159223	0.895507	1.42173	0.90901	0.282906	-0.0238942	-0.129186	0.914347	TC0600003107.mm.2	Mm.193701	NM_001346656	Clstn3	calsyntenin 3	NotChanged	Down	NotChanged
TC0600003124.mm.2	7.3071	7.50801	7.20181	7.55098	6.82949	7.56968	7.86213	7.44901	7.31984	7.67462	7.91	7.56563	7.69718	7.97653	0.0890323	0.29576	0.943221	0.0140545	0.0757903	1.05394	0.0001417	1.07184	0.106256	0.358762	0.676048	1.59776	0.000308298	1.00036	0.0140112	0.372816	0.751838	1.68394	TC0600003124.mm.2	Mm.2209	NM_013488	Cd4	CD4 antigen	NotChanged	Up	Up
TC0600003128.mm.2	11.1642	11.2425	11.207	11.1966	11.298	11.298	10.9157	11.2776	11.3748	11.2954	11.2865	11.3305	11.3108	11.3207	0.038274	1.27196	0.73148	0.0302466	0.0238541	1.01667	0.0811291	1.47665	0.402598	0.0759678	0.11268	1.08123	0.00236737	1.00439	0.00289907	0.106214	0.136534	1.09926	TC0600003128.mm.2	Mm.244536	NM_001164089	Cops7a	COP9 signalosome subunit 7A	Up	NotChanged	Up
TC0600003321.mm.2	10.4679	10.4624	10.4846	10.4814	10.4685	10.4764	10.4752	10.4873	10.4633	10.4799	10.4748	10.464	10.4481	10.4479	1.243	1.29506	0.99565	3.8e-05	-0.0246408	0.983065	1.0013	0.0208446	0.194357	-0.0111996	-0.153175	0.899269	1.014	0.112179	0.230071	-0.0111616	-0.177816	0.884041	TC0600003321.mm.2	Mm.436649	NM_008171	Grin2b	glutamate receptor, ionotropic, NMDA2B (epsilon 2)	NotChanged	Down	NotChanged
TC0600003457.mm.2	9.3958	9.25208	9.30063	9.29085	9.34606	9.31036	9.29672	9.33927	9.49359	9.31837	9.30776	9.23312	9.41558	9.27677	0.0548934	1.04325	0.34377	0.0473591	0.135923	1.0988	1.023	0.00688966	0.34299	-0.0468808	-0.143598	0.905259	0.982821	0.87832	0.991429	0.000478248	-0.00767519	0.994694	TC0600003457.mm.2	Mm.59812	NM_001286560	Ergic2	ERGIC and golgi 2	NotChanged	Down	NotChanged
TC0600003491.mm.2	9.27261	9.27342	9.27244	9.27343	9.27076	9.27013	9.27248	9.27021	9.27172	9.27098	9.27183	9.27147	9.27221	9.27219	0.994752	0.145509	0.0102238	-0.00191145	-0.314237	0.804276	0.0370535	0.990999	0.234119	0.000675352	0.106577	1.07667	1.00434	0.0123964	0.0108475	-0.0012361	-0.20766	0.865941	TC0600003491.mm.2	Mm.29415	NM_001358797	Ndufb2	NADH dehydrogenase (ubiquinone) 1 beta subcomplex, 2	NotChanged	Up	Down
TC0600003534.mm.2	10.8133	11.1121	10.8671	11.0942	10.8926	10.9368	10.9083	10.939	10.9063	11.1287	10.8839	11.0399	11.0536	10.9682	0.934783	0.4856	0.526318	-0.0550819	-0.0776335	0.947611	0.00376587	0.998682	0.075916	0.0982466	0.142518	1.10383	0.405191	0.692304	0.643067	0.0431646	0.0648843	1.046	TC0600003534.mm.2	Mm.32321	NM_001080557	Vamp1	vesicle-associated membrane protein 1	NotChanged	Up	NotChanged
TC0600003601.mm.2	10.5571	10.4689	10.4721	10.4594	10.5172	10.5999	10.6536	10.6211	10.582	10.5992	10.6953	10.613	10.5307	10.5601	0.00236766	1.0038	0.013972	0.105392	0.175787	1.12958	1.51909	0.190887	0.895414	0.00489934	0.0197369	1.01377	0.00230952	1.00443	0.0184161	0.110292	0.195524	1.14514	TC0600003601.mm.2	Mm.234965	NM_001197321	Foxp1	forkhead box P1	Up	NotChanged	Up
TC0700000005.mm.2	8.83979	8.81843	8.92536	8.5823	9.10542	9.06126	8.9465	9.04555	8.96576	8.91057	8.94349	8.93678	8.88116	8.77487	0.000435145	1.00149	0.042317	0.233426	0.422965	1.34068	1.00072	7.74e-05	0.0133142	-0.135524	-0.25561	0.837633	0.0254005	1.05128	0.285393	0.0979026	0.167354	1.123	TC0700000005.mm.2	Mm.29874	NM_001093764	Myadm	myeloid-associated differentiation marker	Up	Down	Up
TC0700000006.mm.2	10.6914	10.7499	10.8881	10.7275	11.0734	10.9967	10.9962	11.0702	11.0385	10.9085	10.9574	11.0357	10.9585	10.8629	0.000226915	1.00077	0.00449345	0.270749	0.394966	1.31491	1.0057	0.00230202	0.0328785	-0.0903826	-0.122473	0.918611	0.00113812	1.0028	0.0152108	0.180366	0.272493	1.20789	TC0700000006.mm.2	Mm.7980	NM_001291434	Prkcg	protein kinase C, gamma	Up	Down	Up
TC0700000024.mm.2	8.44639	8.38655	8.39731	8.40844	8.55095	8.49908	8.44653	8.49638	8.49846	8.50588	8.46872	8.45499	8.49034	8.48232	0.00298609	1.0043	0.00405075	0.088608	0.419082	1.33708	1.51744	0.180529	0.376623	-0.0178279	-0.118333	0.921252	0.0040615	1.00516	0.00507338	0.0707801	0.300749	1.23178	TC0700000024.mm.2	Mm.22831	NM_172736	Leng8	leukocyte receptor cluster (LRC) member 8	Up	NotChanged	Up
TC0700000038.mm.2	10.2731	10.2732	10.2739	10.274	10.2721	10.272	10.2733	10.2711	10.2724	10.2708	10.2725	10.2728	10.2729	10.2725	1.00539	0.0126194	0.0176059	-0.00133807	-0.17202	0.887599	0.400161	1.44126	0.847511	0.000102526	0.000440548	1.00031	1.00425	0.0123728	0.0272201	-0.00123554	-0.17158	0.88787	TC0700000038.mm.2	Mm.297064	NM_001003920	Brsk1	BR serine/threonine kinase 1	Down	NotChanged	Down
TC0700000044.mm.2	11.3598	10.5951	10.8904	10.7661	11.2584	11.2273	10.9389	11.2614	11.0339	11.2386	10.9527	10.8624	11.0385	11.0975	0.00268121	1.07552	0.244655	0.241111	0.286483	1.21966	1.09081	0.00229289	0.283182	-0.106029	-0.139778	0.907659	0.0126689	1.51085	0.4863	0.135083	0.146705	1.10704	TC0700000044.mm.2	Mm.379002	NM_009081	Rpl28	ribosomal protein L28	Up	Down	Up
TC0700000087.mm.2	8.46768	9.23122	8.77585	9.104	8.3312	8.87557	8.62211	8.73258	8.50924	9.19095	8.47339	8.60885	8.96359	8.98344	1.02646	0.00202965	0.213642	-0.280549	-0.354515	0.782133	0.00429065	1.18256	0.195897	0.229907	0.299419	1.23065	0.618633	0.0909715	0.82268	-0.0506424	-0.0550957	0.962531	TC0700000087.mm.2	Mm.40752	NM_001290994	Usp29	ubiquitin specific peptidase 29	Down	Up	NotChanged
TC0700000466.mm.2	9.63725	9.3468	9.57408	9.34812	9.58461	9.47154	9.56221	9.61377	9.57674	9.41553	9.47448	9.52403	9.39113	9.50636	0.0277178	1.09946	0.349525	0.0852096	0.182912	1.13517	0.994416	0.00207222	0.0223134	-0.0994661	-0.186685	0.878622	0.793931	0.476908	0.867697	-0.0142564	-0.00377316	0.997388	TC0700000466.mm.2	Mm.44095	NM_028417	Ttc9b	tetratricopeptide repeat domain 9B	Up	Down	NotChanged
TC0700000495.mm.2	9.8216	9.80831	9.72234	9.80077	9.62995	9.64497	9.69459	9.58339	9.59554	9.63479	9.6439	9.57125	9.72749	9.71116	1.00194	0.00133526	0.00138764	-0.158569	-0.357148	0.780706	0.13536	1.48577	0.441521	0.0280297	0.0524994	1.03706	1.00171	0.00187787	0.00856404	-0.130539	-0.304649	0.809639	TC0700000495.mm.2	Mm.702	NM_013647	Rps16	ribosomal protein S16	Down	NotChanged	Down
TC0700000511.mm.2	10.545	10.5356	10.5431	10.5283	10.5569	10.5536	10.5634	10.5556	10.5435	10.5588	10.5618	10.5562	10.5581	10.5611	0.00865014	1.0053	0.0145075	0.0166175	0.197572	1.14677	0.0297287	0.993467	0.233778	0.00461294	0.0721098	1.05125	0.00780024	1.00575	0.00884311	0.0212305	0.269682	1.20554	TC0700000511.mm.2	Mm.272443	NM_001122765	Sirt2	sirtuin 2	Up	Up	Up
TC0700000527.mm.2	8.05146	8.04056	8.02548	8.06505	8.01154	8.04516	8.04797	8.02321	8.01633	8.03851	8.05259	8.03617	8.06163	8.0694	1.0071	0.106787	0.18133	-0.0167969	-0.321414	0.800285	0.0169811	0.993668	0.0502122	0.0228185	0.378087	1.29962	1.23369	1.25912	0.589346	0.00602162	0.0566737	1.04007	TC0700000527.mm.2	Mm.2343	NM_026731	Ppp1r14a	protein phosphatase 1, regulatory (inhibitor) subunit 14A	NotChanged	Up	NotChanged
TC0700000566.mm.2	8.17109	8.17129	8.1714	8.17085	8.17085	8.1711	8.17171	8.1721	8.17173	8.17199	8.17216	8.17166	8.17187	8.17193	0.174175	0.996979	0.238549	0.000338705	0.215486	1.1611	0.0384261	0.990883	0.138928	0.000425456	0.230545	1.17328	0.0130176	1.00639	0.00272348	0.000764161	0.446031	1.36229	TC0700000566.mm.2	Mm.34885	NM_001012401	Hspb6	heat shock protein, alpha-crystallin-related, B6	NotChanged	Up	Up
TC0700000777.mm.2	6.9959	7.69144	7.55805	7.82831	7.30457	8.02181	7.63579	7.41753	7.25549	7.93564	7.75498	7.48367	8.20338	8.0911	0.185269	0.205442	0.971356	0.00861482	0.0376911	1.02647	7.45e-05	1.02334	0.0888955	0.366715	0.532349	1.44628	0.00103569	1.04768	0.146144	0.37533	0.570041	1.48457	TC0700000777.mm.2	Mm.3944	NM_001164696	Klk6	kallikrein related-peptidase 6	NotChanged	Up	Up
TC0700000832.mm.2	12.0965	12.1116	12.1657	12.0977	12.2516	12.1784	12.1868	12.2114	12.1945	12.13	12.1725	12.2366	12.1254	12.1519	0.00277894	1.00421	0.00564438	0.0866606	0.185418	1.13715	1.01099	0.00737119	0.129994	-0.0412469	-0.0796766	0.94627	0.0630588	1.01921	0.123553	0.0454137	0.105742	1.07605	TC0700000832.mm.2	Mm.255631	NM_182993	Slc17a7	solute carrier family 17 (sodium-dependent inorganic phosphate cotransporter), member 7	Up	Down	NotChanged
TC0700000860.mm.2	10.9565	10.9874	10.9977	10.9249	11.0722	11.0798	11.099	11.134	11.0945	11.0669	11.1112	11.1233	11.0346	11.1162	0.00162471	1.00321	0.000926518	0.129276	0.240161	1.18112	1.58497	0.238174	0.794544	-0.00546474	0.00045774	1.00032	0.00202143	1.00421	0.00127083	0.123811	0.240619	1.1815	TC0700000860.mm.2	Mm.27736	NM_009800	Car11	carbonic anhydrase 11	Up	NotChanged	Up
TC0700000861.mm.2	11.9074	11.7274	11.7662	11.7866	11.8491	11.9871	11.8532	11.9248	11.7825	11.9561	11.8684	11.9221	11.8977	11.9174	0.0351028	1.03183	0.161906	0.0824189	0.109073	1.07854	0.123807	1.46418	0.422	0.0330189	0.0340657	1.02389	0.0297192	1.00708	0.0518954	0.115438	0.143139	1.10431	TC0700000861.mm.2	Mm.24222	NM_016974	Dbp	D site albumin promoter binding protein	Up	NotChanged	Up
TC0700000913.mm.2	8.51317	9.2407	8.42309	9.26618	8.21466	9.02677	8.32885	8.9004	8.37621	9.37774	8.13574	8.50979	9.17079	8.53735	1.5321	0.00136722	0.340621	-0.291406	-0.341625	0.789152	0.00511205	0.368311	0.549765	0.176901	0.178716	1.13188	0.181725	0.100486	0.733581	-0.114505	-0.162909	0.893222	TC0700000913.mm.2	Mm.256618	NM_001355150	Slc17a6	solute carrier family 17 (sodium-dependent inorganic phosphate cotransporter), member 6	Down	Up	NotChanged
TC0700000917.mm.2	6.95778	6.95786	6.95777	6.95792	6.95761	6.95758	6.95761	6.95762	6.95756	6.95761	6.95753	6.95752	6.95767	6.95768	1.00552	0.0139394	0.00525305	-0.000232866	-0.570648	0.673314	1.60449	1.47837	0.945906	2.46e-06	-0.0637239	0.956791	1.00457	0.0146198	0.00261469	-0.000230406	-0.634372	0.644221	TC0700000917.mm.2	Mm.207360	NM_001330607	Gas2	growth arrest specific 2	Down	NotChanged	Down
TC0700000941.mm.2	11.6151	11.6497	11.656	11.6453	11.6515	11.6949	11.7261	11.7024	11.7052	11.6841	11.6601	11.715	11.6545	11.6755	0.00490183	1.00489	0.00942758	0.0545206	0.107077	1.07704	1.01423	0.0169387	0.296476	-0.0182002	-0.0237139	0.983697	0.00642146	1.00561	0.0360428	0.0363203	0.0833631	1.05948	TC0700000941.mm.2	Mm.8004	NM_001038701	Gabrb3	gamma-aminobutyric acid (GABA) A receptor, subunit beta 3	Up	Down	Up
TC0700001150.mm.2	8.24907	8.36233	8.32193	8.26461	8.54311	8.55336	8.4068	8.53768	8.53788	8.47976	8.45517	8.49216	8.47681	8.49229	0.000560853	1.00131	0.000752438	0.216282	0.390485	1.31083	1.01656	0.00748406	0.258065	-0.0365297	-0.0902149	0.939383	0.00105928	1.00239	0.0046008	0.179752	0.30027	1.23137	TC0700001150.mm.2	Mm.322870	NM_178070	Vps33b	vacuolar protein sorting 33B	Up	Down	Up
TC0700001269.mm.2	9.93274	10.0002	10.0605	9.8142	10.0914	9.9933	10.1116	10.0285	9.99495	9.89019	10.0896	10.1219	9.97324	10.0665	0.0355973	1.03496	0.184378	0.0920396	0.191908	1.14227	1.55237	0.118219	0.759797	-0.0156542	-0.0455647	0.96891	0.0419423	1.10585	0.301456	0.0763854	0.146344	1.10676	TC0700001269.mm.2	Mm.334011	NM_181407	Me3	malic enzyme 3, NADP(+)-dependent, mitochondrial	Up	NotChanged	Up
TC0700001287.mm.2	10.182	10.2512	10.243	10.2128	10.1269	10.154	10.2047	10.172	10.1279	10.1431	10.1418	10.1562	10.105	10.2139	1.0043	0.00439276	0.0201622	-0.06514	-0.154818	0.898246	0.305448	1.41604	0.829648	-0.00509947	-0.0303281	0.979198	0.999502	0.0390107	0.0208954	-0.0702395	-0.185146	0.87956	TC0700001287.mm.2	Mm.147213	NM_001243046	Dlg2	discs large MAGUK scaffold protein 2	Down	NotChanged	Down
TC0700001409.mm.2	9.79079	9.42884	9.96105	9.66748	9.67669	9.72885	9.66794	10.1013	9.7812	9.96229	9.86152	9.68078	9.98823	9.87181	0.297294	0.646588	0.587194	0.0791487	0.110687	1.07974	0.00300047	1.11381	0.425536	0.0817402	0.128296	1.093	0.00210023	1.00502	0.259549	0.160889	0.238983	1.18016	TC0700001409.mm.2	Mm.171378	NM_011671	Ucp2	uncoupling protein 2 (mitochondrial, proton carrier)	NotChanged	Up	Up
TC0700001552.mm.2	9.79769	9.7502	9.86905	9.49845	9.87099	9.69146	9.76319	9.81388	9.83521	9.58865	9.71601	9.86259	9.58963	9.69646	0.358709	1.14665	0.487995	0.0661005	0.182763	1.13506	1.04065	0.00242749	0.124164	-0.104278	-0.242541	0.845255	1.34696	0.0422477	0.703929	-0.038177	-0.0597781	0.959412	TC0700001552.mm.2	Mm.44513	NM_007627	Cckbr	cholecystokinin B receptor	NotChanged	Down	Down
TC0700001580.mm.2	6.89488	6.89594	6.89451	6.89073	6.88767	6.89683	6.89464	6.89222	6.89229	6.89689	6.89785	6.89865	6.89619	6.89839	1.3209	1.31644	0.521182	-0.00128623	-0.163454	0.892885	0.00230808	1.00104	0.0305664	0.00486369	0.538935	1.4529	0.0111323	1.00602	0.0435178	0.00357746	0.375481	1.29727	TC0700001580.mm.2	Mm.77425	NM_172907	Olfml1	olfactomedin-like 1	NotChanged	Up	Up
TC0700001644.mm.2	9.96291	9.86261	9.99452	9.90721	10.0448	9.90706	9.97962	9.96177	9.94925	9.88438	9.94064	9.96455	9.8849	9.87651	0.741841	1.25502	0.358927	0.0366807	0.125076	1.09057	1.0022	0.00476587	0.0784533	-0.0582996	-0.244482	0.844119	1.07677	0.0784466	0.555239	-0.0216189	-0.119406	0.920566	TC0700001644.mm.2	Mm.52312	NM_001193305	Mical2	microtubule associated monooxygenase, calponin and LIM domain containing 2	NotChanged	Down	NotChanged
TC0700001765.mm.2	11.3905	11.2121	11.309	11.1671	11.54	11.4723	11.4197	11.5263	11.445	11.3958	11.4122	11.4475	11.3707	11.3695	0.000538456	1.00208	0.0164577	0.210978	0.328385	1.25561	0.99311	0.00309697	0.0211829	-0.0815413	-0.0927868	0.93771	0.00186654	1.00448	0.0765231	0.129437	0.235598	1.17739	TC0700001765.mm.2	Mm.444212	NM_019430	Cacng3	calcium channel, voltage-dependent, gamma subunit 3	Up	Down	Up
TC0700001814.mm.2	11.3238	11.3251	11.3253	11.3252	11.3239	11.3247	11.3248	11.3253	11.3248	11.3253	11.3254	11.3251	11.3254	11.3256	1.43925	1.33616	0.739545	-0.000143253	-0.00880683	0.993914	0.0264032	0.997832	0.0429386	0.000682512	0.104577	1.07518	0.150772	0.977981	0.205446	0.000539259	0.0957702	1.06864	TC0700001814.mm.2	Mm.8385	NM_011952	Mapk3	mitogen-activated protein kinase 3	NotChanged	Up	NotChanged
TC0700001827.mm.2	10.9208	10.895	10.9126	10.7611	10.9793	10.9942	10.9655	10.9665	11.0282	10.9264	10.9656	10.9886	10.9066	10.9449	0.00195888	1.00371	0.04984	0.114333	0.240908	1.18174	0.99791	0.00887156	0.0623422	-0.0402999	-0.105342	0.929585	0.0038419	1.0053	0.141047	0.0740334	0.135566	1.09852	TC0700001827.mm.2	Mm.28219	NM_001347656	Cdipt	CDP-diacylglycerol--inositol 3-phosphatidyltransferase (phosphatidylinositol synthase)	Up	Down	Up
TC0700001871.mm.2	9.91339	10.0729	10.0113	10.1081	9.74599	9.94089	9.96545	9.87908	10.0403	9.87509	10.0071	10.1257	9.89186	9.98511	1.01424	0.0157484	0.129528	-0.112076	-0.164078	0.892499	0.066114	1.42203	0.376672	0.062632	0.083011	1.05923	1.06972	0.0374606	0.452166	-0.0494439	-0.0810668	0.945358	TC0700001871.mm.2	Mm.277680	NM_001347649	Fus	fused in sarcoma	Down	NotChanged	Down
TC0700001888.mm.2	9.04312	9.04329	9.04314	9.04324	9.04315	9.04319	9.0432	9.04316	9.04318	9.04323	9.04316	9.04324	9.04323	9.04331	1.22403	1.38835	0.605826	-2.28e-05	-0.11492	0.923433	0.044539	0.986638	0.061737	6.04e-05	0.211644	1.15801	1.13135	1.04139	0.447215	3.76e-05	0.0967239	1.06934	TC0700001888.mm.2	Mm.490344	NM_001346517	Inpp5f	inositol polyphosphate-5-phosphatase F	NotChanged	Up	NotChanged
TC0700002088.mm.2	12.4405	12.419	12.4797	12.4929	12.4558	12.544	12.5427	12.6109	12.5237	12.6313	12.5713	12.569	12.6007	12.5733	0.0035845	1.00457	0.0385988	0.0773914	0.107941	1.07769	0.00823283	0.999658	0.101187	0.053685	0.0885699	1.06332	0.00176312	1.0038	0.000966288	0.131076	0.196511	1.14592	TC0700002088.mm.2	Mm.806	NM_133655	Cd81	CD81 antigen	Up	Up	Up
TC0700002217.mm.2	8.95878	9.53447	9.19523	9.45581	9.03717	9.31921	9.05336	9.17	8.93461	9.42898	9.03294	9.14942	9.17784	8.97382	1.15822	0.00654945	0.272488	-0.183203	-0.256346	0.837206	0.0604056	1.30839	0.640613	0.0497314	0.100913	1.07245	1.19287	0.00732655	0.42171	-0.133472	-0.155433	0.897863	TC0700002217.mm.2	Mm.389800	NM_008817	Peg3	paternally expressed 3	Down	NotChanged	Down
TC0700002224.mm.2	6.86595	6.49035	6.84174	6.87005	6.58279	6.76832	6.62571	6.53933	6.53857	6.81884	6.50322	6.60958	6.46313	6.56929	1.05206	0.0124096	0.19551	-0.156077	-0.477004	0.718468	1.30366	0.0700684	0.816136	-0.018133	-0.0102752	0.992903	1.04145	0.00404099	0.17321	-0.17421	-0.487279	0.713369	TC0700002224.mm.2	Mm.387947	NM_001113468	Vmn2r29	vomeronasal 2, receptor 29	Down	NotChanged	Down
TC0700002659.mm.2	9.21787	9.21718	9.21824	9.21705	9.21901	9.21821	9.21833	9.21882	9.21836	9.21836	9.21814	9.21861	9.21816	9.21845	0.0125739	1.00598	0.0334332	0.000957694	0.237674	1.17909	1.4601	0.398853	0.30995	-0.000198223	-0.0425077	0.970966	0.0132016	1.00648	0.069855	0.000759471	0.195167	1.14486	TC0700002659.mm.2	Mm.386890	NM_001046637	Snrpa	small nuclear ribonucleoprotein polypeptide A	Up	NotChanged	Up
TC0700002710.mm.2	10.2237	9.92726	10.0355	9.94796	10.2316	10.1729	10.186	10.1692	10.139	10.2178	10.1667	10.1324	10.2383	10.158	0.0134014	1.02799	0.116889	0.14617	0.241823	1.18249	1.54092	0.249593	0.909255	0.0029187	-0.0263942	0.981871	0.0153248	1.04082	0.111056	0.149089	0.215429	1.16105	TC0700002710.mm.2	Mm.29714	NM_001285942	Eif3k	eukaryotic translation initiation factor 3, subunit K	Up	NotChanged	Up
TC0700002787.mm.2	10.0924	9.81143	10.018	9.76248	10.2395	10.0808	9.95218	10.0945	10.1134	10.0057	9.99481	10.0447	9.88585	9.96451	0.00811203	1.00766	0.115824	0.175001	0.233194	1.17543	1.01081	0.00144269	0.0660544	-0.116964	-0.144547	0.904664	0.430449	0.963119	0.530164	0.0580373	0.0886474	1.06337	TC0700002787.mm.2	Mm.41770	NM_022007	Fxyd7	FXYD domain-containing ion transport regulator 7	Up	Down	NotChanged
TC0700002788.mm.2	8.5925	8.22015	8.53457	8.06398	8.48541	8.43728	8.45788	8.80076	8.5356	8.58397	8.59509	8.58085	8.59855	8.63787	0.0649482	0.986648	0.24374	0.190585	0.292235	1.22454	0.00428391	1.08034	0.450446	0.0558791	0.0771396	1.05492	0.000792198	1.00339	0.14586	0.246464	0.369374	1.29179	TC0700002788.mm.2	Mm.1491	NM_019503	Fxyd1	FXYD domain-containing ion transport regulator 1	NotChanged	Up	Up
TC0700002997.mm.2	9.16645	8.80507	8.97384	8.67797	9.24169	8.9846	9.01433	9.03783	9.12281	8.8213	9.10987	8.99176	8.86212	8.71087	0.00539504	1.02898	0.203507	0.174418	0.268631	1.20466	1.01804	0.000376329	0.0664734	-0.181067	-0.263963	0.832797	0.46977	0.460973	0.959991	-0.00664896	0.00466739	1.00324	TC0700002997.mm.2	Mm.27287	NM_015789	Dkkl1	dickkopf-like 1	Up	Down	NotChanged
TC0700003019.mm.2	8.42251	8.26373	8.52788	8.07231	8.56138	8.26179	8.41955	8.60662	8.49939	8.37565	8.57297	8.55375	8.24129	8.24498	0.0102157	1.05956	0.257661	0.148139	0.229766	1.17264	1.44185	0.0130542	0.466672	-0.0720181	-0.124058	0.917603	0.177989	1.08515	0.558202	0.0761211	0.105708	1.07602	TC0700003019.mm.2	Mm.271634	NM_001360784	Sult2b1	sulfotransferase family, cytosolic, 2B, member 1	Up	Down	NotChanged
TC0700003028.mm.2	8.32793	8.19362	8.3566	8.27369	8.332	8.38146	8.26703	8.40519	8.33085	8.43507	8.44345	8.32367	8.37801	8.35811	0.054385	1.0216	0.250574	0.0553456	0.23557	1.17737	0.0112479	1.01483	0.2161	0.0443561	0.159673	1.11703	0.00314774	1.00489	0.0631592	0.0997017	0.395243	1.31516	TC0700003028.mm.2	Mm.20829	NM_001146346	Emp3	epithelial membrane protein 3	NotChanged	Up	Up
TC0700003039.mm.2	6.67488	6.60458	6.59733	6.61616	6.5992	6.59131	6.60841	6.60986	6.59464	6.6809	7.39024	6.54866	6.65767	6.60679	1.00632	0.105453	0.293044	-0.022555	-0.00259918	0.9982	0.00230241	1.00984	0.319312	0.176167	0.388624	1.30914	0.0163389	1.04775	0.379284	0.153612	0.386025	1.30679	TC0700003039.mm.2	Mm.14277	NM_011315	Saa3	serum amyloid A 3	NotChanged	Up	Up
TC0700003111.mm.2	10.2508	10.2354	10.2898	10.1964	10.3511	10.2699	10.3135	10.3436	10.3427	10.2464	10.2307	10.3396	10.2376	10.255	0.00342976	1.00448	0.0158988	0.0810666	0.196316	1.14577	1.00113	0.00045237	0.038924	-0.0622912	-0.143302	0.905445	0.138449	1.05158	0.52012	0.0187754	0.0530146	1.03743	TC0700003111.mm.2	Mm.273114	NM_176942	Gabra5	gamma-aminobutyric acid (GABA) A receptor, subunit alpha 5	Up	Down	NotChanged
TC0700003476.mm.2	9.37453	9.59452	9.53834	9.63461	9.3527	9.88386	9.33543	9.6132	9.5758	9.78153	9.54111	9.66568	9.91552	9.69278	0.355205	0.368973	0.889602	0.0166965	0.0198541	1.01386	0.000836356	1.07277	0.201725	0.167127	0.256911	1.19492	0.00104199	1.00371	0.0664169	0.183823	0.276765	1.21148	TC0700003476.mm.2	Mm.158143	NM_009697	Nr2f2	nuclear receptor subfamily 2, group F, member 2	NotChanged	Up	Up
TC0700003526.mm.2	10.9069	10.9404	10.9562	10.8425	10.884	10.8784	10.9258	10.9564	10.9385	10.7927	10.9151	10.9741	10.8021	10.8647	1.10148	1.07577	0.869218	0.00509918	0.0169713	1.01183	1.02208	0.00770624	0.261943	-0.0468514	-0.101162	0.932282	1.34779	0.460362	0.359602	-0.0417522	-0.0841906	0.943314	TC0700003526.mm.2	Mm.273082	NM_001109753	Sv2b	synaptic vesicle glycoprotein 2 b	NotChanged	Down	NotChanged
TC0700003770.mm.2	8.61605	8.63122	8.36944	8.55664	8.60294	8.27862	7.76396	8.58823	7.8473	8.68432	8.64215	8.36586	8.35866	8.2732	1.0234	0.00115627	0.143289	-0.327127	-0.526992	0.694	0.000710272	1.14952	0.25472	0.248627	0.353588	1.27773	1.2215	0.430063	0.469148	-0.0784992	-0.173404	0.886748	TC0700003770.mm.2	Mm.1403	NM_001256081	Myo7a	myosin VIIA	Down	Up	NotChanged
TC0700003798.mm.2	10.516	10.5985	10.5331	10.5975	10.4429	10.3653	10.4994	10.3248	10.4535	10.4507	10.5105	10.4457	10.4859	10.5156	1.00235	0.00136258	0.00766451	-0.144051	-0.262705	0.833524	0.00721621	1.00504	0.11659	0.0644766	0.153888	1.11256	1.00289	0.00307324	0.0245951	-0.0795748	-0.108817	0.927348	TC0700003798.mm.2	Mm.236868	NM_012052	Rps3	ribosomal protein S3	Down	Up	Down
TC0700003810.mm.2	10.0548	9.94544	9.99408	10.0569	9.97554	9.90982	9.97204	9.86337	9.95446	9.83489	9.95737	9.88866	9.93172	9.97468	1.00402	0.00382182	0.062541	-0.077754	-0.209367	0.864916	1.57615	0.141945	0.609832	-0.0175808	-0.0383886	0.973742	1.00244	0.00283175	0.0371074	-0.0953349	-0.247756	0.842205	TC0700003810.mm.2	Mm.323087	NM_175388	Rnf169	ring finger protein 169	Down	NotChanged	Down
TC0700003823.mm.2	10.5779	10.6731	10.4018	10.6173	10.0303	10.4707	10.5833	10.2827	10.2846	10.4459	10.6474	10.5582	10.8092	10.6878	1.0028	0.00133762	0.0736757	-0.237244	-0.296456	0.81425	0.000229553	0.996343	0.0329763	0.299409	0.348865	1.27356	0.0423998	1.17692	0.48702	0.0621657	0.0524088	1.03699	TC0700003823.mm.2	Mm.491216	NM_001163182	Plekhb1	pleckstrin homology domain containing, family B (evectins) member 1	Down	Up	Up
TC0700003846.mm.2	6.54549	6.86875	6.5665	6.68476	6.82848	6.48271	6.63624	6.48247	7.58176	6.62538	7.42914	7.95155	7.65079	7.46234	0.123586	0.446016	0.560108	0.135959	0.297932	1.22938	1.77e-05	1.04231	0.0728146	0.621509	0.8069	1.74945	2.68e-05	1.00018	0.0232575	0.757468	1.10483	2.15074	TC0700003846.mm.2	Mm.2135	NM_001252552	Folr1	folate receptor 1 (adult)	NotChanged	Up	Up
TC0700003908.mm.2	11.6443	11.0521	10.6352	11.2189	10.9951	10.2406	10.3797	10.8055	10.8788	10.9126	10.6793	11.1705	11.0284	10.8892	1.11396	0.000669956	0.113678	-0.47766	-0.536335	0.689521	0.000355451	1.07446	0.150741	0.276047	0.334782	1.26119	1.56309	0.0030042	0.420131	-0.201613	-0.201553	0.869614	TC0700003908.mm.2	Mm.467412	NM_008220	Hbb-bt	hemoglobin, beta adult t chain	Down	Up	Down
TC0700003909.mm.2	11.7746	11.1182	10.7502	11.37	11.0268	10.2829	10.5461	10.8794	10.9425	10.9688	10.7712	11.2546	11.079	11.0314	1.07551	0.000826519	0.0960779	-0.517722	-0.547842	0.684043	0.000380727	1.03362	0.122372	0.285459	0.334365	1.26082	1.24011	0.00412515	0.371103	-0.232262	-0.213477	0.862456	TC0700003909.mm.2	Mm.288567	NM_001201391	Hbb-bs	hemoglobin, beta adult s chain	Down	Up	Down
TC0700003990.mm.2	9.80165	9.9732	10.2129	10.0751	10.2461	9.99055	10.1886	10.4682	10.3224	10.3749	10.2524	10.3798	10.3482	10.2891	0.00413098	1.05257	0.0954216	0.227431	0.289942	1.22259	0.00429167	1.07076	0.348369	0.0857298	0.100706	1.0723	0.000358595	1.00063	0.0315339	0.313161	0.390648	1.31098	TC0700003990.mm.2	Mm.20837	NM_009906	Tpp1	tripeptidyl peptidase I	Up	Up	Up
TC0700004119.mm.2	10.3696	10.0255	10.3205	9.72437	10.4212	9.96187	10.4783	10.4562	10.3268	9.90991	10.4399	10.5141	10.0224	9.96164	0.00251854	1.02723	0.268668	0.218904	0.248358	1.18785	1.55587	0.00224537	0.348139	-0.159285	-0.208135	0.865655	0.0758011	0.378792	0.770878	0.0596186	0.0402223	1.02827	TC0700004119.mm.2	Mm.55143	NM_001360257	Dkk3	dickkopf WNT signaling pathway inhibitor 3	Up	Down	NotChanged
TC0700004126.mm.2	9.07712	9.05649	9.20614	8.99762	9.15948	9.00129	9.10486	9.0226	9.14785	8.91556	8.95825	9.09189	8.89724	8.95268	0.872618	1.02966	0.959718	0.00287318	0.0457371	1.03221	1.00081	9.72e-05	0.0296565	-0.124091	-0.23902	0.847321	1.0116	0.0146716	0.0718379	-0.121218	-0.193283	0.874613	TC0700004126.mm.2	Mm.238034	NM_133700	Btbd10	BTB (POZ) domain containing 10	NotChanged	Down	Down
TC0700004165.mm.2	10.6446	10.837	10.7765	10.6655	10.7421	10.7398	10.7447	10.7538	10.74	10.7331	10.6893	10.7628	10.7126	10.7268	0.892875	1.01236	0.791989	0.0131805	0.0121224	1.00844	1.00332	0.0149427	0.190255	-0.0191626	-0.0291322	0.98001	1.1135	0.857075	0.906364	-0.00598213	-0.0170098	0.988279	TC0700004165.mm.2	Mm.29924	NM_019419	Arl6ip1	ADP-ribosylation factor-like 6 interacting protein 1	NotChanged	Down	NotChanged
TC0700004358.mm.2	7.99621	7.75084	7.98932	7.78381	8.00562	8.08291	7.93154	7.92183	8.01339	7.852	8.0599	7.8286	7.87522	7.96134	0.0255704	1.03433	0.19338	0.111014	0.38857	1.30909	1.02365	0.00344937	0.186681	-0.0756477	-0.242863	0.845066	0.451227	0.822607	0.668207	0.0353666	0.145706	1.10627	TC0700004358.mm.2	Mm.43824	NM_009943	Cox6a2	cytochrome c oxidase subunit VIa polypeptide 2	Up	Down	NotChanged
TC0700004475.mm.2	8.76312	8.86945	8.80148	8.84384	8.70435	8.74676	8.79742	8.67686	8.77456	8.6672	8.78823	8.81363	8.75921	8.76528	1.00393	0.00347664	0.0444654	-0.0794823	-0.267935	0.830508	0.195026	1.47051	0.588901	0.0187228	0.0729763	1.05188	1.01125	0.0432081	0.118521	-0.0607595	-0.194959	0.873598	TC0700004475.mm.2	Mm.65336	NM_001162540	Stk32c	serine/threonine kinase 32C	Down	NotChanged	Down
TC0700004495.mm.2	9.79771	9.79766	9.79775	9.79761	9.7978	9.79781	9.79776	9.79788	9.79777	9.79769	9.79777	9.79783	9.7977	9.79771	0.0158944	1.00666	0.0194951	0.000121765	0.266913	1.20323	0.991438	0.0482434	0.100105	-6.37e-05	-0.16095	0.894436	0.191714	0.973543	0.198519	5.81e-05	0.105963	1.07621	TC0700004495.mm.2	Mm.246858	NM_183147	Sprn	shadow of prion protein	Up	Down	NotChanged
TC0700004513.mm.2	8.92895	8.87438	8.89757	8.79672	8.9083	8.86001	8.85626	8.93718	9.0477	9.0532	9.33423	9.22996	8.99577	9.1534	0.0580029	1.02688	0.325387	0.0474849	-0.045605	0.968883	5.55e-05	1.00023	0.0147879	0.231421	0.420838	1.3387	0.000334569	1.00077	0.00689092	0.278906	0.375233	1.29705	TC0700004513.mm.2	Mm.379266	NM_030694	Ifitm2	interferon induced transmembrane protein 2	NotChanged	Up	Up
TC0700004515.mm.2	7.88743	7.76978	8.14112	7.73314	7.9652	7.91927	7.79937	8.17025	7.95567	8.05786	8.23172	7.97653	8.10626	8.02649	0.0242128	1.17598	0.501964	0.0790848	0.0603185	1.0427	0.00202023	1.03363	0.153523	0.117821	0.29096	1.22345	0.00728313	1.05873	0.120141	0.196906	0.351279	1.27569	TC0700004515.mm.2	Mm.141021	NM_025378	Ifitm3	interferon induced transmembrane protein 3	Up	Up	Up
TC0700004538.mm.2	10.0721	10.1083	10.1766	9.95448	10.3873	10.3372	10.2415	10.4198	10.2773	10.2704	10.2693	10.3275	10.3199	10.2989	0.000270471	1.00104	0.00479951	0.254776	0.358424	1.28202	1.56613	0.0904147	0.360959	-0.0354347	-0.0459328	0.968663	0.000827422	1.00167	0.0148489	0.219341	0.312491	1.24185	TC0700004538.mm.2	Mm.33729	NM_001177576	Slc25a22	solute carrier family 25 (mitochondrial carrier, glutamate), member 22	Up	NotChanged	Up
TC0700004571.mm.2	9.92595	10.2806	10.398	10.3667	10.1355	10.3914	9.86427	10.5724	10.3143	10.4278	10.1614	10.3811	10.3802	10.5891	0.270517	0.310027	0.939371	0.0127759	0.0262386	1.01835	0.00189694	1.17542	0.374126	0.13234	0.157907	1.11567	0.0186903	1.13162	0.306938	0.145115	0.184146	1.13614	TC0700004571.mm.2	Mm.3862	NM_001122736	Igf2	insulin-like growth factor 2	NotChanged	Up	Up
TC0700004575.mm.2	7.0913	8.14928	7.39757	8.65503	7.78547	8.44573	7.03715	7.23077	7.10779	8.72149	7.55448	7.23743	8.59531	8.63424	1.01076	0.00591357	0.522064	-0.301916	-0.398805	0.758486	1.09e-05	1.25959	0.165482	0.627208	0.872629	1.831	0.00783883	0.634489	0.515264	0.325292	0.473825	1.38879	TC0700004575.mm.2	Mm.1292	NM_009377	Th	tyrosine hydroxylase	Down	Up	Up
TC0700004628.mm.2	9.36667	9.36695	9.36802	9.36575	9.36794	9.36831	9.37034	9.36975	9.37035	9.36787	9.36899	9.3697	9.36876	9.37105	0.0116405	1.00575	0.00875644	0.00248921	0.219063	1.16398	1.49742	0.387179	0.933323	-6.36e-05	-0.0219396	0.984908	0.0118796	1.00616	0.0109068	0.00242564	0.197123	1.14641	TC0700004628.mm.2	Mm.44183	NM_145589	Prr14	proline rich 14	Up	NotChanged	Up
TC0700004648.mm.2	11.8894	11.9491	11.9428	11.9603	11.7048	11.7073	11.9272	11.7266	11.8409	11.7049	11.9147	11.7234	11.9013	11.9218	1.00298	0.00156978	0.0221603	-0.154048	-0.212394	0.863104	0.0600108	1.3636	0.454075	0.0518662	0.0755889	1.05379	1.01235	0.0159684	0.10525	-0.102182	-0.136805	0.909531	TC0700004648.mm.2	Mm.180458	NM_009438	Rpl13a	ribosomal protein L13A	Down	NotChanged	Down
TC0700004650.mm.2	12.3685	12.3114	12.2804	12.3827	12.2265	12.2821	12.2596	12.2336	12.2431	12.2713	12.2927	12.2635	12.3199	12.3067	1.0038	0.00328681	0.0286088	-0.0867603	-0.19217	0.875288	0.000957212	1.0009	0.0204783	0.0418371	0.116127	1.08382	1.00943	0.0567497	0.159383	-0.0449232	-0.076043	0.948656	TC0700004650.mm.2	Mm.491385	NR_015351	Ipw	imprinted gene in the Prader-Willi syndrome region	Down	Up	NotChanged
TC0700004661.mm.2	11.0457	11.0277	11.1322	10.7667	11.3577	11.2827	11.2762	11.2535	11.2788	11.2046	11.1835	11.328	11.0619	11.1381	0.00019924	1.00081	0.0296892	0.296691	0.3607	1.28405	1.01022	0.00172208	0.0704518	-0.106568	-0.124991	0.91701	0.00113632	1.00366	0.0911499	0.190123	0.235709	1.17749	TC0700004661.mm.2	Mm.392047	NM_001102563	Prrt2	proline-rich transmembrane protein 2	Up	Down	Up
TC0800000017.mm.2	7.78923	7.90649	7.98947	7.80016	8.05998	8.07212	8.08147	8.00258	8.1542	7.91363	8.16906	8.13594	8.14862	8.17589	0.000534835	1.00144	0.0150279	0.202729	0.447281	1.36347	0.00974281	1.10557	0.553045	0.0345592	0.10508	1.07555	0.000770422	1.0014	0.0105965	0.237289	0.552361	1.46648	TC0800000017.mm.2	Mm.7247	NM_001357168	Stxbp2	syntaxin binding protein 2	Up	Up	Up
TC0800000394.mm.2	8.00308	7.93788	8.06924	8.23605	7.98335	8.01633	8.22689	7.76143	7.82641	8.03736	7.77948	7.84369	7.82666	8.08498	1.16784	0.0463207	0.372371	-0.0986786	-0.116089	0.922685	0.256281	0.378282	0.647831	-0.048448	-0.148011	0.902494	1.04496	0.00813489	0.142457	-0.147127	-0.2641	0.832718	TC0800000394.mm.2	Mm.283573	NM_010344	Gsr	glutathione reductase	Down	NotChanged	Down
TC0800000564.mm.2	7.41309	7.92303	7.83155	7.64398	7.65631	7.69378	7.74764	7.64663	7.71583	7.70129	7.78522	7.72781	7.70889	8.01434	0.587278	0.521375	0.929872	-0.0108767	0.0411334	1.02892	0.00468119	0.998786	0.183571	0.0954719	0.117774	1.08506	0.19122	0.633322	0.537463	0.0845951	0.158907	1.11644	TC0800000564.mm.2	Mm.121549	NM_001161515	Dctd	dCMP deaminase	NotChanged	Up	NotChanged
TC0800000619.mm.2	8.10652	8.38553	8.28931	8.292	7.89197	8.14556	8.0502	8.29964	8.06455	8.22953	7.96316	7.98381	8.15514	8.15403	1.00958	0.00983492	0.0842963	-0.177959	-0.319111	0.801563	0.882293	0.110512	0.938514	0.00675152	0.0769993	1.05482	1.02701	0.00661934	0.0678995	-0.171208	-0.242112	0.845507	TC0800000619.mm.2	Mm.307061	NM_080438	Glra3	glycine receptor, alpha 3 subunit	Down	NotChanged	Down
TC0800000661.mm.2	9.33975	9.67836	9.49581	9.64263	9.20259	9.47934	9.76032	9.40781	9.38672	9.62366	9.61691	9.46733	9.65227	9.78708	1.25382	0.0205579	0.466127	-0.0917804	-0.169782	0.888977	0.000746766	1.04158	0.127922	0.182095	0.287912	1.22087	0.32287	1.14908	0.370879	0.0903142	0.118131	1.08533	TC0800000661.mm.2	Mm.334552	NM_001252620	Spock3	sparc/osteonectin, cwcv and kazal-like domains proteoglycan 3	Down	Up	NotChanged
TC0800000821.mm.2	9.77994	9.77953	9.77495	9.77034	9.78276	9.78506	9.78169	9.7837	9.78836	9.78551	9.78607	9.78752	9.78639	9.78452	0.00972192	1.00548	0.0272126	0.00812716	0.207182	1.15443	0.0334129	0.993863	0.232091	0.00168779	0.0212619	1.01485	0.00961227	1.00584	0.0197656	0.00981496	0.228444	1.17157	TC0800000821.mm.2	Mm.290086	NM_007456	Ap1m1	adaptor-related protein complex AP-1, mu subunit 1	Up	Up	Up
TC0800000847.mm.2	8.53474	8.93156	8.68509	8.86289	8.34402	8.79961	9.25753	8.74231	8.63131	8.87692	9.10973	8.90037	8.79231	9.27306	0.20824	0.284026	0.993866	0.00138417	-0.0880414	0.940799	0.000381332	1.16385	0.21684	0.235524	0.365234	1.28809	0.00439208	1.03796	0.102003	0.236908	0.277193	1.21183	TC0800000847.mm.2	Mm.179267	NM_029182	Rasd2	RASD family, member 2	NotChanged	Up	Up
TC0800000982.mm.2	9.95474	9.72885	9.80679	9.51234	10.1705	10.1852	10.066	10.1934	9.97138	10.1304	10.0157	10.0489	10.0733	10.1236	0.00013417	1.00023	0.0201001	0.366626	0.522859	1.4368	1.03875	0.00730852	0.451679	-0.0389265	-0.101178	0.932272	0.000361876	1.00054	0.0344604	0.3277	0.421681	1.33949	TC0800000982.mm.2	Mm.35790	NM_001001493	Wdr83os	WD repeat domain 83 opposite strand	Up	Down	Up
TC0800001093.mm.2	8.79473	9.8132	9.14715	8.8932	8.87718	9.65474	9.86094	9.0461	9.89551	8.78094	10.1138	9.89201	9.96475	8.93283	0.00107171	1.24845	0.363213	0.304823	0.307837	1.23785	0.00898576	0.148926	0.847741	0.0699697	0.0573163	1.04053	0.000814183	1.39506	0.335902	0.374793	0.365154	1.28802	TC0800001093.mm.2	Mm.2064	NM_013603	Mt3	metallothionein 3	Up	Up	Up
TC0800001185.mm.2	8.89147	8.79671	8.90967	8.59273	9.05892	8.87894	9.0123	9.06726	9.04819	8.77875	8.95302	9.03175	8.93651	8.90488	0.000539788	1.0023	0.0507212	0.215474	0.434701	1.35163	1.01312	0.00229797	0.127309	-0.0921402	-0.145762	0.903902	0.0205295	1.10199	0.201467	0.123334	0.28894	1.22174	TC0800001185.mm.2	Mm.129265	NM_001301164	Car7	carbonic anhydrase 7	Up	Down	Up
TC0800001360.mm.2	9.11138	9.55485	9.07921	9.46241	8.98706	9.42665	9.29441	9.33774	9.026	9.63828	8.96418	9.29574	9.52468	9.55291	1.26138	0.0139069	0.5799	-0.087589	-0.0957073	0.935813	0.000917053	1.16878	0.265982	0.180786	0.268646	1.20468	0.134356	0.886235	0.60428	0.0931973	0.172939	1.12735	TC0800001360.mm.2	Mm.334825	NM_173016	Vat1l	vesicle amine transport protein 1 like	Down	Up	NotChanged
TC0800001447.mm.2	10.5726	10.596	10.6161	10.5953	10.5262	10.5061	10.5774	10.4967	10.5005	10.4977	10.5381	10.4527	10.5409	10.5392	1.00407	0.00383182	0.00484239	-0.0736378	-0.219812	0.858677	0.32311	1.37938	0.744736	-0.00768829	-0.0150591	0.989616	1.00257	0.00280246	0.0060771	-0.0813261	-0.234871	0.849761	TC0800001447.mm.2	Mm.386758	NM_001293559	Cox4i1	cytochrome c oxidase subunit 4I1	Down	NotChanged	Down
TC0800001613.mm.2	7.39456	7.19784	7.24488	7.23332	7.34174	7.26133	7.32451	7.23134	7.68491	7.26459	7.26601	7.22734	7.27606	7.27258	0.031736	1.0974	0.316238	0.101113	0.391217	1.3115	1.56312	0.0308231	0.258963	-0.107448	-0.348408	0.78545	0.116887	1.17379	0.894805	-0.00633547	0.0428082	1.03012	TC0800001613.mm.2	Mm.440882	NM_001129803	Pcp2	Purkinje cell protein 2 (L7)	Up	Down	NotChanged
TC0800002393.mm.2	10.7707	10.8793	10.9147	10.6506	10.9509	10.9901	10.9167	11.0133	10.941	10.964	10.9335	11.0116	10.906	10.8868	0.000972445	1.00294	0.0713345	0.158606	0.228042	1.17124	1.02201	0.0149159	0.456668	-0.0220292	-0.041047	0.971949	0.00176376	1.00452	0.101015	0.136577	0.186995	1.13839	TC0800002393.mm.2	Mm.23002	NM_182991	Tmem59l	transmembrane protein 59-like	Up	Down	Up
TC0800002403.mm.2	7.66904	7.49303	7.60442	7.55852	7.57778	7.59768	7.59581	7.6187	7.51073	7.70024	8.24534	7.63217	7.57611	7.6255	0.953832	0.945782	0.97977	-0.00111221	0.0258502	1.01808	0.00161862	0.995842	0.230616	0.175731	0.354558	1.27859	0.0113851	1.02554	0.238536	0.174619	0.380408	1.30171	TC0800002403.mm.2	Mm.30241	NM_023065	Ifi30	interferon gamma inducible protein 30	NotChanged	Up	Up
TC0800002523.mm.2	9.63461	9.66855	9.65877	9.65285	9.64288	9.64603	9.66429	9.6446	9.66276	9.64794	9.66189	9.66614	9.65426	9.66409	1.27317	1.25815	0.859982	-0.00158027	-0.0288823	0.980179	0.0287384	0.998147	0.280437	0.00674874	0.124776	1.09034	1.31116	1.25884	0.546133	0.00516847	0.0958932	1.06873	TC0800002523.mm.2	Mm.5831	NM_015751	Abce1	ATP-binding cassette, sub-family E (OABP), member 1	NotChanged	Up	NotChanged
TC0800002553.mm.2	12.2193	12.211	12.211	12.1252	12.3038	12.3119	12.2489	12.2938	12.2701	12.3248	12.2515	12.2803	12.2935	12.2743	0.00252729	1.00407	0.0154303	0.0940931	0.189484	1.14036	0.344707	1.46879	0.962155	-0.000818608	-0.00682492	0.995281	0.00291557	1.00457	0.0156743	0.0932744	0.182659	1.13497	TC0800002553.mm.2	Mm.352239	NM_027179	Tecr	trans-2,3-enoyl-CoA reductase	Up	NotChanged	Up
TC0800002589.mm.2	11.8009	11.6775	11.9032	11.7117	11.9248	11.7455	11.9025	11.8975	11.8673	11.7069	11.8643	11.9226	11.7227	11.7247	0.0351268	1.00105	0.17288	0.0941829	0.131098	1.09513	1.03983	0.00353177	0.186441	-0.0792772	-0.100838	0.932491	0.0786192	1.18241	0.830807	0.0149057	0.0302598	1.0212	TC0800002589.mm.2	Mm.9394	NM_001081981	Nfix	nuclear factor I/X	Up	Down	NotChanged
TC0800002644.mm.2	7.25844	7.67703	7.3973	7.54819	7.46721	7.60572	7.31178	7.346	7.70693	7.615	7.18671	7.22246	7.65115	7.39383	0.439256	0.427245	0.888076	0.0172901	0.0526814	1.03719	1.23058	0.0146911	0.56419	-0.0737007	-0.183544	0.880537	1.33513	0.02155	0.682877	-0.0564106	-0.130863	0.913285	TC0800002644.mm.2	Mm.4880	NM_019626	Cbln1	cerebellin 1 precursor protein	NotChanged	Down	Down
TC0800002725.mm.2	7.55611	8.08151	7.64962	7.76526	7.81878	8.01857	8.01566	7.80452	8.10043	7.98517	7.89594	8.0247	8.02257	8.11573	0.00540114	1.04184	0.208572	0.188467	0.307151	1.23726	0.0070905	1.03934	0.435979	0.0572302	0.153449	1.11223	0.00424934	1.04366	0.11776	0.245697	0.4606	1.37611	TC0800002725.mm.2	Mm.292107	NM_026116	Bbs2	Bardet-Biedl syndrome 2 (human)	Up	Up	Up
TC0800002828.mm.2	10.3847	10.4628	10.4133	10.5741	10.1351	10.1956	10.4944	10.3022	10.3543	10.4437	10.5737	10.3151	10.3634	10.5509	1.02097	0.00908871	0.0704666	-0.162394	-0.296602	0.814168	0.0010724	1.00257	0.0958531	0.153045	0.271596	1.20714	0.907271	0.418645	0.890674	-0.00934914	-0.0250055	0.982817	TC0800002828.mm.2	NA	NA	NA	NA	Down	Up	NotChanged
TC0800002843.mm.2	8.98604	8.89999	8.98265	8.82328	8.92683	8.99894	9.01	9.0451	9.01565	8.89348	8.94666	8.88345	9.02875	8.99205	0.00359207	1.00452	0.145489	0.0763136	0.24437	1.18458	1.0132	0.00696151	0.182256	-0.0504273	-0.104234	0.930299	0.665999	0.970958	0.608058	0.0258862	0.140136	1.10201	TC0800002843.mm.2	Mm.1593	NM_008490	Lcat	lecithin cholesterol acyltransferase	Up	Down	NotChanged
TC0800002920.mm.2	8.28993	8.92209	8.43131	9.06812	8.25237	8.93961	8.11652	8.54085	8.61067	9.30733	8.38932	8.41875	9.2166	8.94973	0.826008	0.0276909	0.462175	-0.185856	-0.261258	0.83436	0.000104117	1.08932	0.172954	0.364342	0.486872	1.4014	0.0392941	0.181626	0.529828	0.178486	0.225614	1.16928	TC0800002920.mm.2	Mm.2755	NM_007586	Calb2	calbindin 2	Down	Up	Up
TC0800002948.mm.2	8.62568	8.80552	8.65512	8.93559	8.54537	8.89302	8.96148	8.79331	8.65314	8.89058	8.90949	8.9564	9.06708	9.11683	0.379436	0.476062	0.899029	0.0137883	0.0262634	1.01837	0.000741211	0.992598	0.045282	0.21881	0.374916	1.29676	0.00448794	1.01276	0.0386857	0.232599	0.401179	1.32059	TC0800002948.mm.2	Mm.41083	NM_178086	Fa2h	fatty acid 2-hydroxylase	NotChanged	Up	Up
TC0800003095.mm.2	8.06748	8.1934	8.19807	8.07396	8.13906	8.19484	8.30274	8.20643	8.28443	8.05741	8.20412	8.2651	8.12517	8.2613	0.028055	0.997606	0.0951195	0.0922724	0.268353	1.20443	1.58399	0.050733	0.420816	-0.0428813	-0.139992	0.907524	0.0796447	1.05137	0.391649	0.049391	0.128361	1.09305	TC0800003095.mm.2	Mm.41459	NM_001357300	Spata2l	spermatogenesis associated 2-like	Up	NotChanged	NotChanged
TC0800003171.mm.2	8.681	9.70022	8.54406	9.76256	8.25972	9.27373	8.51241	8.92505	8.67058	9.97129	8.33098	8.89652	9.48853	9.86665	1.5979	0.0010131	0.285516	-0.443662	-0.536021	0.68967	1.96e-05	1.3142	0.149103	0.582495	0.69724	1.6214	0.00388359	0.694306	0.765985	0.138832	0.161219	1.11823	TC0800003171.mm.2	Mm.301626	NM_007428	Agt	angiotensinogen (serpin peptidase inhibitor, clade A, member 8)	Down	Up	Up
TC0800003240.mm.2	10.8642	10.8377	10.9001	10.7654	10.5754	10.7413	10.5482	10.6939	10.8043	10.7198	10.7887	10.6988	10.7466	10.8061	1.00212	0.00136663	0.0229414	-0.169216	-0.262524	0.833628	0.00559259	1.02352	0.189058	0.0793386	0.113475	1.08183	1.00271	0.00283365	0.0442976	-0.0898773	-0.149049	0.901845	TC0800003240.mm.2	Mm.359054	NR_030708	6820431F20Rik	cadherin 11 pseudogene	Down	Up	Down
TC0800003241.mm.2	11.6311	11.7084	11.7673	11.617	11.4639	11.6427	11.49	11.5784	11.6163	11.6126	11.6897	11.6117	11.6073	11.7195	1.00713	0.017653	0.0432031	-0.122699	-0.228746	0.853376	0.00470976	0.99881	0.0704399	0.0898947	0.123617	1.08946	1.05816	0.0678337	0.469852	-0.0328041	-0.10513	0.929721	TC0800003241.mm.2	Mm.359054	NM_001024708	2610005L07Rik	cadherin 11 pseudogene	Down	Up	NotChanged
TC0900000001.mm.2	11.1631	10.5386	11.0031	10.3532	10.58	10.7943	10.7321	10.3573	10.7287	10.7609	10.8973	10.3981	10.8194	11.0181	0.457111	0.0777254	0.57412	-0.125963	-0.167686	0.890269	0.00133559	1.07202	0.316902	0.140275	0.228669	1.17175	0.16492	0.0967661	0.950182	0.0143114	0.0609833	1.04318	TC0900000001.mm.2	NA	NA	NA	NA	NotChanged	Up	NotChanged
TC0900000002.mm.2	11.4763	10.7429	11.3925	10.4772	10.8475	10.9898	11.0721	10.5279	10.9445	11.058	11.2569	10.6938	11.1511	11.3458	0.263336	0.0554279	0.608412	-0.145889	-0.151296	0.900441	0.000474855	1.14965	0.166081	0.224778	0.139797	1.10175	0.0819592	0.130482	0.783365	0.0788888	-0.011499	0.992061	TC0900000002.mm.2	NA	NA	NA	NA	NotChanged	Up	NotChanged
TC0900000003.mm.2	11.4162	10.114	11.1808	10.0139	10.4087	10.6835	10.6537	10.0862	10.6342	10.7884	10.9949	10.1166	10.812	11.1816	0.105502	0.0235613	0.647413	-0.187961	-0.156396	0.897264	0.000131677	1.1381	0.222838	0.285433	0.302266	1.23308	0.0236916	0.0519471	0.819429	0.0974721	0.14587	1.1064	TC0900000003.mm.2	NA	NA	NA	NA	Down	Up	Up
TC0900000004.mm.2	11.7056	10.7793	11.5261	10.4962	10.9048	11.2741	11.0855	10.576	11.1549	11.2372	11.4915	10.5343	11.2415	11.6094	0.428573	0.0452924	0.70551	-0.127745	-0.150318	0.901052	0.000299756	1.33949	0.349023	0.22373	0.236081	1.17779	0.0453894	0.127588	0.791518	0.0959845	0.0857636	1.06125	TC0900000004.mm.2	NA	NA	NA	NA	Down	Up	Up
TC0900000005.mm.2	10.9753	9.84296	10.7219	9.77539	10.1743	10.4717	10.2786	9.92411	10.3744	10.3785	10.7434	9.72524	10.5561	10.6575	0.116166	0.0547841	0.806198	-0.084255	-0.0115011	0.99206	0.000462032	1.31809	0.445142	0.167538	0.108764	1.0783	0.0372986	0.0315884	0.823784	0.0832829	0.0972626	1.06974	TC0900000005.mm.2	NA	NA	NA	NA	NotChanged	Up	Up
TC0900000006.mm.2	11.6617	10.6655	11.4861	10.1488	10.8129	11.1967	10.9782	10.3355	11.1029	11.0344	11.326	10.443	11.1969	11.4733	0.127295	0.025791	0.798133	-0.105305	-0.0545368	0.962904	0.000430444	1.28765	0.397621	0.209503	0.185469	1.13719	0.0463636	0.05042	0.804593	0.104198	0.130933	1.095	TC0900000006.mm.2	NA	NA	NA	NA	Down	Up	Up
TC0900000007.mm.2	11.2395	10.3561	10.9496	10.0846	10.5728	10.8769	10.5749	10.1986	10.8507	10.7601	10.9898	10.1996	10.8826	11.1029	0.190412	0.0409236	0.890578	-0.042631	-0.106526	0.928822	0.000774679	1.26872	0.41484	0.172203	0.274151	1.20928	0.0696911	0.122132	0.691661	0.129572	0.167625	1.12321	TC0900000007.mm.2	NA	NA	NA	NA	Down	Up	NotChanged
TC0900000008.mm.2	11.827	10.9082	11.5563	10.7765	11.0289	11.3355	11.196	10.7248	11.2767	11.2895	11.4742	10.828	11.4308	11.7023	0.257291	0.0400199	0.603824	-0.154602	-0.125175	0.916893	0.000396108	1.20662	0.239899	0.232569	0.210757	1.1573	0.0550722	0.127882	0.800006	0.0779668	0.0855824	1.06112	TC0900000008.mm.2	NA	NA	NA	NA	Down	Up	NotChanged
TC0900000044.mm.2	6.20587	5.83902	5.84513	5.94151	6.06189	5.89426	5.78531	6.04746	5.81209	5.84713	9.71864	6.00113	5.95997	5.83434	1.16068	0.0677205	0.729577	-0.0376809	-0.288641	0.818673	0.00271528	1.17844	0.380344	0.752039	1.15264	2.2232	0.0350335	1.48168	0.403225	0.714358	0.863995	1.82007	TC0900000044.mm.2	Mm.5022	NM_008607	Mmp13	matrix metallopeptidase 13	NotChanged	Up	Up
TC0900000113.mm.2	8.70424	8.69422	8.4338	8.50824	8.54803	9.09182	9.31738	8.25873	8.39445	8.60952	8.11769	8.73293	8.3807	8.9772	0.0389838	0.374953	0.555159	0.136958	0.131763	1.09563	0.385849	0.00634624	0.549861	-0.158473	-0.217656	0.859961	0.409959	0.130197	0.899113	-0.0215147	-0.0858937	0.942201	TC0900000113.mm.2	Mm.4672	NM_001310734	Gpr83	G protein-coupled receptor 83	Up	Down	NotChanged
TC0900000208.mm.2	11.0054	11.0039	11.1068	10.9011	11.0972	11.1276	11.1067	11.1517	11.1593	11.065	11.1096	11.1648	11.0702	11.0979	0.00193926	1.00366	0.0546041	0.124226	0.226025	1.16961	1.51763	0.141036	0.251557	-0.0269868	-0.0555054	0.962257	0.00286498	1.0048	0.0986653	0.0972394	0.170519	1.12546	TC0900000208.mm.2	Mm.277521	NM_001290299	Plppr2	phospholipid phosphatase related 2	Up	NotChanged	Up
TC0900000223.mm.2	10.0399	10.1011	10.0558	10.0947	10.0305	10.0214	10.0672	10.0079	10.0156	10.0775	10.0573	10.0236	10.0754	10.1109	1.00457	0.00587252	0.0527516	-0.0443633	-0.192342	0.875184	0.00974473	0.992686	0.0539375	0.0404318	0.166122	1.12204	1.19037	1.09252	0.854376	-0.0039316	-0.0262208	0.981989	TC0900000223.mm.2	Mm.176725	NM_001360258	Bbs9	Bardet-Biedl syndrome 9 (human)	Down	Up	NotChanged
TC0900000244.mm.2	10.0954	10.0952	10.0952	10.0953	10.0953	10.0953	10.0952	10.0953	10.0953	10.0952	10.0952	10.0952	10.0952	10.0952	1.26854	1.02762	0.98564	6.06e-07	-0.0268072	0.98159	1.00104	0.0450669	0.014266	-3.35e-05	-0.0999594	0.933059	0.977527	1.43363	0.355843	-3.29e-05	-0.126767	0.915882	TC0900000244.mm.2	Mm.270259	NM_001205367	Sept7	septin 7	NotChanged	Down	NotChanged
TC0900000259.mm.2	8.19168	8.23347	8.40867	8.1846	8.37621	8.34804	8.40148	8.40194	8.21939	8.11674	8.36967	8.20902	8.08114	7.96996	0.0340824	1.02924	0.186156	0.0948105	0.148873	1.1087	1.0005	2.4e-05	0.0379189	-0.200108	-0.332652	0.794075	1.12413	0.0161636	0.256569	-0.105297	-0.183779	0.880394	TC0900000259.mm.2	Mm.48719	NM_001033323	Igsf9b	immunoglobulin superfamily, member 9B	Up	Down	Down
TC0900000504.mm.2	8.66923	8.66721	8.66723	8.64379	8.68046	8.68986	8.68312	8.68847	8.69123	8.69085	8.68583	8.69587	8.69041	8.69792	0.00725241	1.00525	0.0206407	0.0247634	0.332092	1.25884	0.0284319	0.992532	0.0993281	0.00554852	0.098956	1.071	0.00676498	1.00571	0.0106165	0.0303119	0.431048	1.34821	TC0900000504.mm.2	Mm.18353	NM_007875	Dpagt1	dolichyl-phosphate (UDP-N-acetylglucosamine) acetylglucosaminephosphotransferase 1 (GlcNAc-1-P transferase)	Up	Up	Up
TC0900000535.mm.2	8.96823	9.30248	8.93534	9.56942	8.49365	9.35002	9.83937	9.10834	8.90133	9.42874	9.76471	9.32508	9.32646	9.8775	0.18665	0.0980295	0.843912	-0.0553236	-0.0760089	0.948678	7.66e-05	1.26267	0.159429	0.405955	0.477781	1.3926	0.00107374	1.12836	0.113734	0.350632	0.401772	1.32113	TC0900000535.mm.2	Mm.335112	NM_001013390	Scn4b	sodium channel, type IV, beta	NotChanged	Up	Up
TC0900000593.mm.2	7.10786	7.8646	7.15769	8.03994	5.92901	7.96422	8.41515	7.75504	7.20051	8.09995	8.17957	7.78054	8.20696	8.51081	0.0494253	0.0423241	0.860763	-0.0897382	-0.114571	0.923657	9.97e-06	1.13454	0.179203	0.70278	0.77418	1.71022	0.000105718	1.00023	0.0767314	0.613041	0.659608	1.57965	TC0900000593.mm.2	Mm.41970	NM_010077	Drd2	dopamine receptor D2	Down	Up	Up
TC0900000719.mm.2	11.1335	11.1295	11.1348	11.129	11.1407	11.1363	11.1389	11.1433	11.1397	11.1337	11.1352	11.1424	11.1342	11.134	0.00971275	1.00543	0.00443285	0.0080585	0.179444	1.13245	0.996406	0.0258629	0.0946747	-0.00387488	-0.092205	0.938088	0.143412	1.00056	0.0980642	0.00418362	0.0872395	1.06234	TC0900000719.mm.2	Mm.41735	NM_001122873	Ubl7	ubiquitin-like 7 (bone marrow stromal cell-derived)	Up	Down	NotChanged
TC0900000867.mm.2	9.26329	9.42532	9.43692	9.47206	9.42827	9.49749	9.35025	9.37828	9.29184	9.40585	9.31692	9.29398	9.22541	9.05872	0.916834	0.741294	0.866881	-0.0101694	-0.0289081	0.980162	1.00527	0.0010865	0.101236	-0.12905	-0.194109	0.874112	1.02132	0.0106246	0.103501	-0.13922	-0.223017	0.856772	TC0900000867.mm.2	Mm.244179	NM_145617	Herc1	HECT and RLD domain containing E3 ubiquitin protein ligase family member 1	NotChanged	Down	Down
TC0900000871.mm.2	7.64572	7.65191	7.65401	7.65188	7.64597	7.64785	7.64995	7.64604	7.65476	7.6479	7.65458	7.65611	7.65222	7.65769	1.39642	1.27569	0.445687	-0.00196484	-0.182524	0.88116	0.0273389	0.991413	0.0775185	0.00478346	0.455864	1.3716	0.142872	1.0028	0.29354	0.00281862	0.27334	1.2086	TC0900000871.mm.2	Mm.277921	NM_001306148	Car12	carbonic anhydrase 12	NotChanged	Up	NotChanged
TC0900001042.mm.2	10.2507	10.4815	10.3612	10.4316	10.2328	10.3303	10.3889	10.2752	10.3405	10.3417	10.3315	10.3691	10.3897	10.4218	1.02885	0.0457873	0.290534	-0.0677032	-0.162626	0.893397	0.00796243	0.99854	0.116252	0.0572137	0.136114	1.09894	1.12261	0.774265	0.852674	-0.0104896	-0.0265118	0.981791	TC0900001042.mm.2	Mm.430736	NM_134255	Elovl5	ELOVL family member 5, elongation of long chain fatty acids (yeast)	Down	Up	NotChanged
TC0900001109.mm.2	8.42056	8.13204	8.44944	8.74819	8.32193	8.70982	7.95752	8.68875	8.69982	8.50893	8.5386	8.24215	8.51893	8.21709	0.134665	0.198778	0.850924	0.0380078	0.0401735	1.02824	0.79218	0.00481944	0.685385	-0.0704253	-0.0750382	0.949317	0.421653	0.275172	0.832151	-0.0324175	-0.0348646	0.976123	TC0900001109.mm.2	NA	NA	NA	NA	NotChanged	Down	NotChanged
TC0900001261.mm.2	8.27226	8.49292	8.44862	8.56791	8.29343	8.17342	8.40158	8.09419	8.25835	8.31586	8.34616	8.25	8.27216	8.51701	1.00208	0.00122776	0.0469238	-0.201232	-0.417154	0.7489	0.00428124	1.05145	0.210919	0.0960419	0.16507	1.12122	1.02876	0.0201177	0.229537	-0.10519	-0.252084	0.839682	TC0900001261.mm.2	Mm.42135	NM_001357264	Stag1	stromal antigen 1	Down	Up	Down
TC0900001347.mm.2	10.275	9.98124	10.0679	9.9749	10.0663	10.1237	10.1346	10.1414	10.1398	10.1103	10.1501	10.0511	10.1928	10.173	0.0387964	1.16216	0.558873	0.046429	0.160668	1.1178	0.177144	1.4765	0.637453	0.0142674	0.000633757	1.00044	0.0396619	1.20981	0.463053	0.0606964	0.161302	1.1183	TC0900001347.mm.2	Mm.288696	NM_001324533	Rpl29	ribosomal protein L29	Up	NotChanged	Up
TC0900001402.mm.2	10.1961	10.1961	10.1961	10.1962	10.196	10.196	10.1961	10.196	10.196	10.1961	10.1961	10.196	10.1961	10.1961	1.0058	0.014999	0.00979975	-0.000105023	-0.219369	0.858941	0.105751	0.990746	0.1991	4.83e-05	0.111648	1.08046	0.991632	0.170874	0.158843	-5.67e-05	-0.10772	0.928053	TC0900001402.mm.2	Mm.1090	NM_001329527	Gpx1	glutathione peroxidase 1	Down	NotChanged	NotChanged
TC0900001461.mm.2	5.896	5.7767	5.76317	5.782	5.77819	5.75273	5.79541	5.85524	5.81052	5.77928	7.13206	5.92672	5.73591	5.82113	1.00579	1.18731	0.870631	-0.00604936	0.223054	1.1672	0.00997056	1.47731	0.350048	0.280603	0.368806	1.29128	0.00528851	1.04018	0.360407	0.274553	0.59186	1.50719	TC0900001461.mm.2	Mm.236225	NM_008694	Ngp	neutrophilic granule protein	NotChanged	Up	Up
TC0900001595.mm.2	9.5975	9.5976	9.5975	9.5976	9.59742	9.59744	9.59742	9.59734	9.5974	9.59746	9.59741	9.59737	9.59745	9.59745	1.00575	0.0147923	0.0085613	-0.000142498	-0.33887	0.79066	0.636471	0.997823	0.442006	2e-05	0.0571857	1.04043	1.0047	0.0160418	0.0158817	-0.000122537	-0.281685	0.82263	TC0900001595.mm.2	Mm.4071	NM_011029	Rpsa	ribosomal protein SA	Down	NotChanged	Down
TC0900001599.mm.2	9.52912	9.59814	9.47857	9.60818	9.28898	9.58389	9.68789	9.35249	9.25072	9.47387	9.67364	9.54818	9.67048	9.73331	1.11502	0.025311	0.243905	-0.12071	-0.160462	0.894739	0.000913776	1.07815	0.103778	0.187101	0.271916	1.20741	0.0465022	1.0437	0.279665	0.0663916	0.111454	1.08032	TC0900001599.mm.2	Mm.432562	NM_001039364	Mobp	myelin-associated oligodendrocytic basic protein	Down	Up	Up
TC0900001900.mm.2	6.33498	6.04036	6.60799	6.04741	6.33815	6.42348	6.36361	6.33552	6.38287	6.50932	10.0076	6.09824	6.23717	6.42742	0.0133159	1.21087	0.473706	0.111043	0.0131695	1.00917	0.00320324	0.66245	0.406491	0.687213	0.901827	1.86843	0.00110352	1.28579	0.345784	0.798257	0.914996	1.88556	TC0900001900.mm.2	Mm.46354	NM_001102404	Acp5	acid phosphatase 5, tartrate resistant	Up	Up	Up
TC0900001979.mm.2	10.7633	10.7552	10.7626	10.7279	10.7959	10.803	10.7717	10.7805	10.7782	10.8074	10.7345	10.7826	10.7726	10.7661	0.00631978	1.00511	0.0177953	0.0335867	0.181233	1.13385	1.52263	0.213175	0.356621	-0.0132088	-0.0755616	0.948973	0.0995812	1.01395	0.203396	0.0203778	0.105671	1.076	TC0900001979.mm.2	Mm.19133	NM_001102455	Aplp2	amyloid beta (A4) precursor-like protein 2	Up	NotChanged	NotChanged
TC0900002052.mm.2	11.7545	11.8003	11.8561	11.7321	11.863	11.7982	11.9043	11.8524	11.8335	11.5843	11.8303	11.9227	11.4956	11.7819	0.0483153	1.00103	0.100847	0.0645375	0.110856	1.07987	1.01402	0.00166075	0.185667	-0.127352	-0.165832	0.891415	0.891068	0.241924	0.488372	-0.0628142	-0.0549752	0.962611	TC0900002052.mm.2	Mm.335065	NM_022029	Nrgn	neurogranin	Up	Down	NotChanged
TC0900002083.mm.2	6.89472	8.73124	7.5393	8.41806	6.77799	8.21411	7.26067	7.86245	7.16291	9.04788	7.19901	7.24138	8.6297	8.41294	1.4165	0.000979037	0.410029	-0.440202	-0.552259	0.681951	1.42e-05	1.3476	0.195853	0.650555	0.755317	1.688	0.0249981	0.495743	0.720136	0.210353	0.203058	1.15114	TC0900002083.mm.2	Mm.208855	NM_001199556	AW551984	expressed sequence AW551984	Down	Up	Up
TC0900002113.mm.2	9.8836	9.81707	10.0537	10.0345	10.079	9.9258	9.98462	10.0192	9.95232	9.80184	9.91311	9.90504	9.74873	9.51859	0.555799	1.07147	0.515962	0.0449794	0.0604258	1.04277	1.00041	2.26e-05	0.0371568	-0.214717	-0.30042	0.812016	1.01648	0.00961026	0.108115	-0.169738	-0.239994	0.846749	TC0900002113.mm.2	Mm.121920	NM_001357261	Sorl1	sortilin-related receptor, LDLR class A repeats-containing	NotChanged	Down	Down
TC0900002185.mm.2	9.08922	9.08687	9.08527	9.08865	9.08228	9.07854	9.08444	9.07959	9.08409	9.08044	9.08121	9.07928	9.08482	9.08515	1.00511	0.0103441	0.00648502	-0.00571358	-0.298226	0.813252	0.379259	1.45837	0.822381	0.000388523	-0.00491974	0.996596	1.00402	0.0110315	0.00921349	-0.00532506	-0.303146	0.810483	TC0900002185.mm.2	Mm.14663	NM_013795	Atp5l	ATP synthase, H+ transporting, mitochondrial F0 complex, subunit G	Down	NotChanged	Down
TC0900002241.mm.2	9.3553	9.17608	9.4826	9.00242	9.38624	9.17404	9.27697	9.23947	9.26171	9.11435	9.23414	9.33493	9.15469	9.02568	0.522501	0.525647	0.908468	0.0135895	0.034722	1.02436	1.02201	0.00218563	0.175744	-0.0949305	-0.207527	0.866021	1.26948	0.0264204	0.522289	-0.0813411	-0.172805	0.887116	TC0900002241.mm.2	Mm.457803	NM_001033324	Zbtb16	zinc finger and BTB domain containing 16	NotChanged	Down	Down
TC0900002271.mm.2	10.8795	10.6619	9.48457	11.0003	10.5398	10.541	10.9243	9.42243	10.9445	10.4127	10.9983	10.6508	9.5032	10.5711	0.058156	0.0176443	0.944656	-0.0321604	-0.0544448	0.962965	0.0256508	0.0717492	0.902623	-0.0471779	-0.0839667	0.94346	0.12238	0.00747098	0.859417	-0.0793383	-0.138412	0.908519	TC0900002271.mm.2	Mm.10406	NM_025848	Sdhd	succinate dehydrogenase complex, subunit D, integral membrane protein	Down	NotChanged	Down
TC0900002300.mm.2	10.5178	10.4815	10.5181	10.3377	10.702	10.753	10.7498	10.7236	10.7049	10.6483	10.693	10.7641	10.6157	10.6729	0.000247638	1.0009	0.00673163	0.262884	0.350887	1.27534	1.00746	0.00694132	0.133508	-0.0478604	-0.0736782	0.950212	0.00079352	1.0018	0.00764851	0.215024	0.277209	1.21185	TC0900002300.mm.2	Mm.335160	NM_001286641	AI593442	expressed sequence AI593442	Up	Down	Up
TC0900002387.mm.2	8.69243	8.67147	8.74774	8.53005	8.67883	8.67592	8.60931	8.83086	8.70119	8.65317	8.54525	8.83998	8.54551	8.42788	0.569471	1.05742	0.533985	0.0387989	0.0539148	1.03808	1.05638	0.00201066	0.261504	-0.0968625	-0.165075	0.891882	1.16212	0.259186	0.509743	-0.0580636	-0.11116	0.925843	TC0900002387.mm.2	Mm.367887	NM_001195431	Islr	immunoglobulin superfamily containing leucine-rich repeat	NotChanged	Down	NotChanged
TC0900002450.mm.2	12.026	12.2427	12.1532	12.171	11.8862	11.922	11.9698	11.8782	12.0143	11.9128	12.0809	11.9287	12.086	12.0675	1.0005	0.000906044	0.0096107	-0.214126	-0.280873	0.823093	0.00442426	1.00741	0.125381	0.0810704	0.11722	1.08464	1.00122	0.00154321	0.0636347	-0.133056	-0.163653	0.892762	TC0900002450.mm.2	Mm.3158	NM_018853	Rplp1	ribosomal protein, large, P1	Down	Up	Down
TC0900002491.mm.2	9.56036	9.56037	9.56042	9.56043	9.5606	9.56072	9.56053	9.56061	9.56066	9.56064	9.56062	9.56058	9.56057	9.56053	0.0140317	1.00625	0.000605465	0.000228773	0.287361	1.22041	1.0547	0.454474	0.358283	-3.59e-05	-0.0312784	0.978553	0.0148751	1.00671	0.000183031	0.000192901	0.256082	1.19423	TC0900002491.mm.2	Mm.248907	NM_008927	Map2k1	mitogen-activated protein kinase kinase 1	Up	NotChanged	Up
TC0900002698.mm.2	9.62583	9.60684	9.7114	9.49259	9.84661	9.64235	9.74619	9.7101	9.77494	9.67805	9.66643	9.83196	9.45333	9.57353	0.0015472	1.00334	0.0542412	0.134873	0.225899	1.16951	1.02343	0.00169644	0.19518	-0.103372	-0.219142	0.859076	0.500408	1.0632	0.695329	0.0315006	0.00675677	1.00469	TC0900002698.mm.2	Mm.35008	NM_027150	Mlip	muscular LMNA-interacting protein	Up	Down	NotChanged
TC0900002737.mm.2	10.059	10.0007	9.99569	10.018	9.97118	9.84249	9.91858	9.81276	9.90671	9.84801	9.95864	9.81327	9.95707	9.91631	1.00285	0.00167483	0.00721146	-0.127996	-0.252393	0.839503	0.175017	1.28025	0.843164	0.00831304	0.0205387	1.01434	1.00149	0.00180332	0.0114411	-0.119683	-0.231855	0.85154	TC0900002737.mm.2	Mm.152627	NM_009945	Cox7a2	cytochrome c oxidase subunit VIIa 2	Down	NotChanged	Down
TC0900002879.mm.2	8.92121	9.18075	9.06219	9.16445	8.83225	8.78765	8.94801	8.8129	8.84325	8.83312	8.84442	8.87652	8.89735	9.03572	1.00054	0.00102059	0.0202379	-0.237341	-0.429689	0.742422	0.0070536	1.01478	0.284387	0.0526124	0.0946059	1.06777	1.00081	0.00130221	0.0448963	-0.184728	-0.335083	0.792738	TC0900002879.mm.2	Mm.28235	NM_001311135	Rnf7	ring finger protein 7	Down	Up	Down
TC0900002898.mm.2	9.54825	9.77188	9.87704	9.73786	9.74938	9.7495	9.90017	9.97428	9.8282	9.70939	9.81716	9.78511	9.55514	9.51236	0.0258909	1.02003	0.244159	0.106549	0.124642	1.09024	1.01269	0.00064735	0.0630948	-0.164473	-0.225378	0.855371	1.19792	0.072021	0.549215	-0.057924	-0.100736	0.932557	TC0900002898.mm.2	Mm.440903	NM_022319	Clstn2	calsyntenin 2	Up	Down	NotChanged
TC0900003015.mm.2	9.59554	9.62374	9.86479	9.34389	9.89883	9.76688	9.88824	9.85399	9.87778	9.67067	9.73471	9.80874	9.4858	9.59641	0.000501433	1.00226	0.0976798	0.250156	0.329756	1.2568	1.00027	2.63e-05	0.0199444	-0.197879	-0.277125	0.825234	0.289111	0.601131	0.68325	0.0522772	0.0526311	1.03715	TC0900003015.mm.2	Mm.410822	NM_001160353	Grm2	glutamate receptor, metabotropic 2	Up	Down	NotChanged
TC0900003064.mm.2	8.646	9.11856	8.87565	9.08016	8.8085	9.05619	8.72197	8.9815	8.99447	9.23308	8.8766	8.98155	9.05844	9.05332	0.881272	0.19513	0.894286	-0.0175667	-0.0274759	0.981135	0.00224717	1.03341	0.173976	0.128074	0.245265	1.18531	0.196079	0.671093	0.413847	0.110507	0.217789	1.16295	TC0900003064.mm.2	Mm.335454	NM_031392	Wdr6	WD repeat domain 6	NotChanged	Up	NotChanged
TC0900003179.mm.2	8.58045	8.46634	8.44891	8.70027	8.16994	8.16093	8.33747	8.17192	8.19206	8.28721	8.39123	8.08728	8.43102	8.40776	1.00014	0.000233068	0.00401852	-0.342529	-0.471741	0.721094	0.00230846	1.03373	0.160416	0.114436	0.147546	1.10768	1.00036	0.000780937	0.0330617	-0.228093	-0.324195	0.798744	TC0900003179.mm.2	Mm.270283	NM_001190258	Rps27rt	ribosomal protein S27, retrogene	Down	Up	Down
TC0900003204.mm.2	8.04078	8.31558	8.11469	8.31991	7.98639	8.35623	8.12883	8.18598	7.98729	8.43393	8.08098	8.11773	8.35956	8.18328	1.22155	0.199016	0.510004	-0.0687954	-0.0868876	0.941552	0.00387852	1.10775	0.308471	0.106151	0.212012	1.1583	0.0465996	1.26117	0.717291	0.0373552	0.125124	1.0906	TC0900003204.mm.2	Mm.326411	NM_001172121	Rbms3	RNA binding motif, single stranded interacting protein	NotChanged	Up	Up
TC0900003266.mm.2	11.9968	11.7319	11.9522	11.6583	12.0904	11.918	11.9701	12.1681	12.0373	11.814	11.9458	12.0073	11.8692	11.8057	0.000943592	1.00316	0.0872294	0.201966	0.224481	1.16836	1.00063	5.98e-05	0.0357369	-0.148372	-0.150785	0.90076	0.311985	0.733838	0.586257	0.0535942	0.0736961	1.05241	TC0900003266.mm.2	Mm.2619	NM_001284508	Cck	cholecystokinin	Up	Down	NotChanged
TC0900003344.mm.2	10.1168	10.3231	10.121	10.5084	9.9464	10.3897	10.3383	10.167	10.0092	10.3968	10.3453	10.3631	10.511	10.5321	0.663131	0.213153	0.473687	-0.0972046	-0.128906	0.914525	5.45e-05	1.00036	0.0378523	0.259544	0.360723	1.28407	0.010235	1.12039	0.184011	0.16234	0.231817	1.17431	TC0900003344.mm.2	Mm.37214	NM_133977	Trf	transferrin	NotChanged	Up	Up
TC0M00000006.mm.2	12.8397	12.8131	12.815	11.257	12.7212	11.0215	12.785	12.7428	12.8235	11.5835	11.2246	12.7764	11.4823	12.8388	1.00436	0.00219109	0.981879	-0.0123847	-0.0506595	0.965495	0.251821	0.00130958	0.397453	-0.437673	-0.399656	0.758039	1.25409	0.000641638	0.417739	-0.450058	-0.450315	0.731883	TC0M00000006.mm.2	NA	NA	NA	NA	Down	Down	Down
TC0M00000007.mm.2	12.6636	12.6256	12.6395	12.1608	12.6251	12.1175	12.6387	12.6029	12.6585	12.2678	12.1315	12.6255	12.178	12.6438	0.415507	0.288126	0.970166	0.0061764	-0.0884838	0.940511	1.11884	0.00330546	0.323212	-0.159229	-0.164857	0.892017	1.06322	0.0222568	0.382688	-0.153053	-0.253341	0.838951	TC0M00000007.mm.2	NA	NA	NA	NA	NotChanged	Down	Down
TC0M00000009.mm.2	12.5593	12.4407	12.4241	12.5674	12.3834	12.496	12.405	12.3484	12.5451	12.3907	12.4748	12.3229	12.5448	12.4515	1.02789	0.0312724	0.277939	-0.0622752	-0.125479	0.916699	1.34369	0.161537	0.980237	0.00134431	0.0288692	1.02021	1.02322	0.0314492	0.29314	-0.0609309	-0.0966101	0.935228	TC0M00000009.mm.2	NA	NA	NA	NA	Down	NotChanged	Down
TC0M00000011.mm.2	12.8842	12.8251	12.8745	12.3988	12.8611	12.2449	12.8096	12.643	12.7947	12.2795	12.3235	12.7175	12.4013	12.8643	1.45184	0.0100678	0.657636	-0.0749731	-0.158502	0.895955	1.30457	0.00763036	0.369626	-0.153447	-0.188228	0.877683	1.00091	0.002286	0.207531	-0.228421	-0.34673	0.786364	TC0M00000011.mm.2	NA	NA	NA	NA	Down	Down	Down
TC0M00000016.mm.2	12.7873	12.7776	12.7795	12.2775	12.7515	12.2186	12.7764	12.735	12.7967	12.3352	12.2377	12.7494	12.2944	12.7918	0.450868	0.245063	0.999245	0.000164239	-0.0468898	0.968021	1.59839	0.00245824	0.314504	-0.173923	-0.201754	0.869493	1.34668	0.0506898	0.351014	-0.173759	-0.248643	0.841687	TC0M00000016.mm.2	NA	NA	NA	NA	NotChanged	Down	NotChanged
TC0M00000027.mm.2	10.0437	9.80712	9.89218	9.05829	9.87893	9.0534	9.84838	9.85171	9.89807	9.24918	9.01058	9.86582	9.09643	9.92058	0.221838	0.0897469	0.983867	0.00577329	-0.120109	0.920118	1.59923	0.00368874	0.306159	-0.277579	-0.36125	0.77849	1.62639	0.0024095	0.386275	-0.271806	-0.48136	0.716302	TC0M00000027.mm.2	NA	NA	NA	NA	NotChanged	Down	Down
TC0X00000053.mm.2	6.18277	6.60284	5.91053	6.68368	5.95139	6.45105	6.10437	6.12856	5.92634	6.69484	6.00022	6.07537	6.53486	6.55201	1.16809	0.00628276	0.311401	-0.23261	-0.602921	0.658419	0.000584768	1.23577	0.167044	0.259118	0.538234	1.45219	0.274746	0.609891	0.911657	0.026508	-0.0646876	0.956152	TC0X00000053.mm.2	Mm.392752	NM_177914	Dgkk	diacylglycerol kinase kappa	Down	Up	NotChanged
TC0X00000065.mm.2	11.0126	11.0127	11.0126	11.0126	11.0128	11.0128	11.0128	11.0128	11.0127	11.0128	11.0127	11.0128	11.0127	11.0128	0.0145104	1.00639	0.000412307	0.000158567	0.198388	1.14742	1.44346	1.4691	0.650806	-1.53e-05	-0.00489685	0.996612	0.0154937	1.00689	0.00363346	0.000143269	0.193492	1.14353	TC0X00000065.mm.2	Mm.28850	NM_138602	Praf2	PRA1 domain family 2	Up	NotChanged	Up
TC0X00000078.mm.2	11.2492	10.9856	11.1475	10.7858	11.3017	11.3687	11.193	11.4352	11.2161	11.4302	11.0635	11.2465	11.2313	11.2632	0.000516526	1.00212	0.0751455	0.260933	0.307327	1.23741	1.34256	0.049846	0.471281	-0.0560211	-0.0592198	0.959783	0.00645018	0.997225	0.140601	0.204912	0.248107	1.18765	TC0X00000078.mm.2	Mm.4881	NM_013892	Pcsk1n	proprotein convertase subtilisin/kexin type 1 inhibitor	Up	Down	Up
TC0X00000088.mm.2	8.26339	8.26337	8.26337	8.26336	8.26339	8.2634	8.26333	8.26337	8.26339	8.26343	8.26341	8.26343	8.26341	8.26342	1.60486	1.01572	0.792856	3.9e-06	-0.0251294	0.982732	0.0298947	1.00114	0.0211021	4.51e-05	0.439005	1.35567	0.0286648	1.0073	0.00054631	4.9e-05	0.413876	1.33226	TC0X00000088.mm.2	Mm.6055	NM_172479	Slc38a5	solute carrier family 38, member 5	NotChanged	Up	Up
TC0X00000214.mm.2	9.97992	10.3127	10.0737	10.2069	9.91065	10.2102	10.2761	10.113	10.1678	10.3972	10.2587	10.2902	10.3223	10.3031	0.589312	0.567227	0.938117	-0.00775655	-0.0404665	0.97234	0.000103989	1.00054	0.0424388	0.178766	0.273842	1.20902	0.0129567	1.01013	0.0972391	0.171009	0.233376	1.17558	TC0X00000214.mm.2	Mm.34489	NM_001358931	Usp11	ubiquitin specific peptidase 11	NotChanged	Up	Up
TC0X00000218.mm.2	5.91295	5.87223	6.01176	5.93257	5.93338	5.97958	5.84752	5.86389	5.92131	6.00597	6.43591	5.89192	5.89921	5.90696	1.35754	0.599656	0.561148	-0.0232417	-0.0566823	0.961473	0.0464747	1.48878	0.322575	0.118857	0.266351	1.20276	0.418026	0.88689	0.420141	0.0956148	0.209668	1.15642	TC0X00000218.mm.2	Mm.8245	NM_001044384	Timp1	tissue inhibitor of metalloproteinase 1	NotChanged	Up	NotChanged
TC0X00000318.mm.2	7.49069	8.12889	7.55918	7.98513	7.21598	7.91348	7.4886	7.59939	7.43738	8.11642	7.58291	7.55269	8.04488	8.02488	1.3509	0.00339211	0.230581	-0.260009	-0.419866	0.747494	0.000137938	1.00107	0.0814081	0.333392	0.543086	1.45709	0.0842919	0.401367	0.724708	0.0733834	0.12322	1.08916	TC0X00000318.mm.2	Mm.297698	NM_001358476	Zcchc12	zinc finger, CCHC domain containing 12	Down	Up	NotChanged
TC0X00000443.mm.2	6.5257	7.46536	6.62806	7.12667	6.28568	7.12391	6.38751	6.72865	6.40154	7.62384	6.51873	6.44591	7.27801	7.14023	1.52744	0.00126194	0.241543	-0.350988	-0.634908	0.643982	5.45e-05	1.13434	0.172146	0.415884	0.692224	1.61577	0.141144	0.0923436	0.842968	0.0648963	0.0573153	1.04053	TC0X00000443.mm.2	Mm.44305	NM_001081123	Arhgap36	Rho GTPase activating protein 36	Down	Up	NotChanged
TC0X00000666.mm.2	6.01536	6.77037	6.1513	6.6946	6.02929	6.47667	6.03324	6.14277	6.0854	6.91863	6.06676	6.1275	6.54913	6.50368	1.08523	0.00290581	0.28522	-0.254436	-0.631166	0.645654	0.000400227	1.11836	0.16248	0.27967	0.732011	1.66095	0.235574	0.101788	0.921317	0.0252336	0.100845	1.0724	TC0X00000666.mm.2	Mm.117125	NM_001290435	Gabrq	gamma-aminobutyric acid (GABA) A receptor, subunit theta	Down	Up	NotChanged
TC0X00000922.mm.2	8.69577	9.37596	8.85015	9.17006	8.81609	9.12914	8.84094	8.90654	8.74769	9.5088	8.4302	8.75197	9.14096	9.04718	0.916493	0.0838273	0.463497	-0.134906	-0.117053	0.922069	0.0112486	0.434826	0.669379	0.0877405	0.107602	1.07744	0.256003	0.101973	0.848761	-0.0471658	-0.00945076	0.993471	TC0X00000922.mm.2	Mm.256065	NM_029536	Gpr165	G protein-coupled receptor 165	NotChanged	Up	NotChanged
TC0X00000924.mm.2	5.75415	6.16736	5.814	6.0942	5.722	6.03364	5.71627	5.76735	5.72009	6.1885	5.69214	5.67953	5.77897	5.94897	1.00986	0.00655716	0.221817	-0.165557	-0.536048	0.689658	0.0758055	0.720052	0.581249	0.0657512	0.115577	1.08341	1.49257	0.0341464	0.499362	-0.0998056	-0.420471	0.74718	TC0X00000924.mm.2	Mm.336164	NM_001033361	Pgr15l	G protein-coupled receptor 15-like	Down	NotChanged	Down
TC0X00001065.mm.2	10.3682	10.3923	10.395	10.4747	10.2613	10.1961	10.3248	10.1553	10.2651	10.2043	10.2751	10.1549	10.2979	10.3301	1.00144	0.00116582	0.00301831	-0.167023	-0.30103	0.811673	0.175521	1.36675	0.790656	0.0119395	-0.00590046	0.995918	1.00086	0.00134029	0.00603014	-0.155084	-0.30693	0.80836	TC0X00001065.mm.2	Mm.197728	NM_025379	Cox7b	cytochrome c oxidase subunit VIIb	Down	NotChanged	Down
TC0X00001322.mm.2	8.98618	9.21135	9.08229	9.15835	8.95503	8.95091	9.05312	8.94714	9.04767	8.94175	9.00831	8.95808	9.00021	9.03927	1.00352	0.00217428	0.0883057	-0.118769	-0.267757	0.83061	1.53997	0.269044	0.968035	-0.00124784	-0.00654604	0.995473	1.01159	0.0156708	0.0859846	-0.120017	-0.274303	0.826849	TC0X00001322.mm.2	Mm.512	NM_011712	Tceal9	transcription elongation factor A like 9	Down	NotChanged	Down
TC0X00001338.mm.2	11.9688	12.0061	11.9125	12.0136	11.9276	12.1216	12.0963	11.9807	11.9169	12.0524	12.0709	12.0769	12.1404	12.1241	0.621945	1.09623	0.516453	0.0333678	0.0147275	1.01026	0.00528552	1.00852	0.122249	0.0842948	0.159049	1.11655	0.00194857	1.00425	0.00670874	0.117663	0.173776	1.12801	TC0X00001338.mm.2	Mm.1268	NM_001290561	Plp1	proteolipid protein (myelin) 1	NotChanged	Up	Up
TC0X00001447.mm.2	9.14694	9.39419	9.22357	9.37061	9.01679	9.41308	9.28013	9.32887	9.14861	9.47683	9.1688	9.31466	9.5019	9.53489	1.00761	0.450221	0.628444	-0.0463343	-0.0887104	0.940363	0.00124373	1.05261	0.137751	0.16192	0.321226	1.24939	0.0236238	1.18108	0.244264	0.115585	0.232516	1.17488	TC0X00001447.mm.2	Mm.439670	NM_008312	Htr2c	5-hydroxytryptamine (serotonin) receptor 2C	NotChanged	Up	Up
TC0X00001558.mm.2	9.79146	9.99239	9.96807	10.0486	9.75371	9.85075	9.93233	9.80668	9.85234	9.87301	9.84063	9.93177	9.81766	9.83289	1.03193	0.0231149	0.142077	-0.110957	-0.179225	0.883177	0.210596	1.43011	0.592571	0.0200289	0.00161633	1.00112	1.03063	0.0252244	0.202319	-0.0909277	-0.177609	0.884167	TC0X00001558.mm.2	Mm.430772	NM_018798	Ubqln2	ubiquilin 2	Down	NotChanged	Down
TC0X00001710.mm.2	8.34123	8.64228	7.62469	7.71265	7.49934	7.28519	8.07612	8.94846	7.92058	7.45751	7.53185	9.20226	8.51588	7.57857	0.130935	0.050353	0.733422	-0.134275	-0.296547	0.814199	0.00208896	0.0759338	0.810999	0.111277	-0.0204103	0.985952	0.0521034	0.0377474	0.958321	-0.0229979	-0.316957	0.802761	TC0X00001710.mm.2	Mm.34441	NM_001290504	Mid1	midline 1	NotChanged	Up	Down
TC0X00001715.mm.2	10.226	9.54147	9.35703	9.74075	10.6426	9.50207	10.0702	10.4696	9.8614	10.367	9.23504	9.80874	9.85681	10.1399	0.000414134	1.42364	0.200631	0.392857	0.424809	1.34239	1.25545	0.000175508	0.440399	-0.227672	-0.261048	0.834482	0.00897277	1.25925	0.556093	0.165185	0.163761	1.1202	TC0X00001715.mm.2	NA	NA	NA	NA	Up	Down	Up
TC0X00001780.mm.2	8.30159	8.3015	8.30204	8.30165	8.30219	8.30184	8.3019	8.30206	8.30232	8.30198	8.30305	8.30228	8.302	8.30186	0.0264196	1.00675	0.0476645	0.000369772	0.248882	1.18829	1.49266	0.503608	0.48812	0.000173529	0.121982	1.08823	0.16627	0.989109	0.068893	0.000543301	0.370864	1.29313	TC0X00001780.mm.2	Mm.18565	NM_019755	Plp2	proteolipid protein 2	Up	NotChanged	NotChanged
TC0X00001784.mm.2	10.4331	10.4188	10.47	10.2552	10.5596	10.5398	10.5732	10.5792	10.549	10.6063	10.5281	10.5749	10.5157	10.5745	0.000895569	1.00244	0.0382645	0.165871	0.249635	1.18891	0.298685	1.4313	0.988594	-0.000272274	0.0107084	1.00745	0.00121812	1.00285	0.033579	0.165599	0.260344	1.19776	TC0X00001784.mm.2	Mm.14616	NM_001252528	Pqbp1	polyglutamine binding protein 1	Up	NotChanged	Up
TC0X00001797.mm.2	10.4973	10.3886	10.3483	10.2593	10.4656	10.6368	11.3476	10.6742	10.5313	10.5485	10.6299	10.6906	10.5297	10.8149	0.000202939	1.0014	0.0866231	0.357715	0.373587	1.29557	0.775559	0.0270487	0.619621	-0.0883654	-0.0855729	0.94241	0.0005224	1.00126	0.00716105	0.26935	0.288014	1.22096	TC0X00001797.mm.2	Mm.128512	NM_001166409	Rbm3	RNA binding motif (RNP1, RRM) protein 3	Up	Down	Up
TC0X00001955.mm.2	8.68001	9.18208	8.80735	9.16696	8.23564	8.87066	9.11788	8.97728	8.50963	9.16475	8.98287	8.77535	9.20616	9.42977	1.38648	0.00814215	0.32716	-0.216881	-0.216055	0.860916	8.85e-05	1.02545	0.10065	0.369561	0.446775	1.36299	0.0984538	0.742336	0.396555	0.15268	0.23072	1.17342	TC0X00001955.mm.2	Mm.224306	NM_001290476	Klhl13	kelch-like 13	Down	Up	NotChanged
TC0X00002057.mm.2	9.50935	9.53809	9.60461	9.61721	9.39544	9.33468	9.53328	9.4142	9.48505	9.44183	9.50951	9.40138	9.53296	9.53492	1.00325	0.0018246	0.0176473	-0.134783	-0.248139	0.841982	0.00975336	1.02226	0.275319	0.0515864	0.0945278	1.06772	0.998246	0.0261309	0.0611185	-0.083197	-0.153611	0.898997	TC0X00002057.mm.2	Mm.30478	NM_026055	Rpl39	ribosomal protein L39	Down	Up	Down
TC0X00002084.mm.2	8.67688	9.52865	8.92632	9.38176	8.75858	9.40953	8.78802	9.23164	9.09273	9.84061	8.83232	9.09666	9.55305	9.52859	0.42944	0.0688256	0.769575	-0.0723044	-0.0777229	0.947552	0.000174534	1.17172	0.194015	0.314146	0.388226	1.30878	0.00385684	1.51665	0.396856	0.241842	0.310503	1.24014	TC0X00002084.mm.2	Mm.72979	NM_001289727	Tmem255a	transmembrane protein 255A	NotChanged	Up	Up
TC0X00002116.mm.2	8.21767	8.25465	8.25768	8.28192	8.24274	8.28562	8.23211	8.2661	8.25848	8.27005	8.22312	8.23239	8.26366	8.22871	1.14253	1.22213	0.812237	0.00402975	0.100876	1.07242	1.00931	0.0191826	0.346094	-0.0134254	-0.160885	0.894476	1.33856	1.05827	0.588359	-0.00939562	-0.0600085	0.959258	TC0X00002116.mm.2	Mm.327698	NM_011855	Tenm1	teneurin transmembrane protein 1	NotChanged	Down	NotChanged
TC0X00002177.mm.2	7.07635	7.53774	6.99143	7.5439	6.84468	7.3874	7.01418	7.17029	6.93933	7.575	6.96483	7.16376	7.46357	7.4998	1.32512	0.0101297	0.269574	-0.216176	-0.409253	0.753013	0.000310383	1.07957	0.11973	0.262215	0.541002	1.45498	0.268431	0.247459	0.813944	0.0460382	0.13175	1.09562	TC0X00002177.mm.2	Mm.110505	NM_177591	Igsf1	immunoglobulin superfamily, member 1	Down	Up	NotChanged
TC0X00002274.mm.2	6.13886	6.23578	6.18138	6.22787	6.13928	6.21329	6.15545	6.16052	6.16604	6.22633	6.1698	6.17467	6.23144	6.22389	1.02101	0.0862053	0.31188	-0.0290559	-0.503033	0.705622	0.00103867	1.00095	0.070898	0.0383107	0.624053	1.5412	1.1937	1.05863	0.738748	0.00925487	0.12102	1.0875	TC0X00002274.mm.2	Mm.336070	NM_001033360	Gpr101	G protein-coupled receptor 101	NotChanged	Up	NotChanged
TC0X00002418.mm.2	6.72178	7.13606	6.9701	6.69345	6.50259	6.5836	6.7263	6.64735	6.55476	6.50046	6.74537	6.59051	6.74635	7.00921	1.00074	0.00385649	0.0721407	-0.277431	-0.689146	0.620221	0.0034819	1.04939	0.272764	0.11546	0.350075	1.27463	1.23433	0.00856946	0.278288	-0.161971	-0.33907	0.79055	TC0X00002418.mm.2	Mm.475098	NM_001110784	Xlr3a	X-linked lymphocyte-regulated 3A	Down	Up	Down
TC0X00002424.mm.2	6.30749	6.74611	6.58104	6.32327	6.10279	6.24555	6.33022	6.32159	6.2127	6.1111	6.34589	6.23097	6.33765	6.60127	1.00587	0.00382708	0.0974271	-0.246909	-0.924948	0.526699	0.005808	1.0835	0.398525	0.0828054	0.33763	1.26368	1.248	0.0112483	0.265059	-0.164103	-0.587319	0.665579	TC0X00002424.mm.2	Mm.336117	NM_011727	Xlr3c	X-linked lymphocyte-regulated 3C	Down	Up	Down
TC0X00002431.mm.2	9.08806	9.21205	9.15845	9.18593	9.14035	9.18736	9.04528	9.19373	9.18082	9.38166	9.09882	9.16236	9.3107	9.25344	1.20208	0.85784	0.77144	-0.0116171	-0.0480527	0.967241	0.00441366	1.02608	0.160608	0.0918881	0.199856	1.14858	0.041899	1.06077	0.210732	0.080271	0.151803	1.11096	TC0X00002431.mm.2	Mm.89564	NM_001199351	Pnck	pregnancy upregulated non-ubiquitously expressed CaM kinase	NotChanged	Up	Up
TC0X00002710.mm.2	8.08923	8.65614	8.2551	8.15775	8.68165	8.45751	8.09854	8.15922	8.46666	8.98508	8.30322	8.42503	8.53188	8.59957	0.129366	0.707368	0.634045	0.0831596	0.233987	1.17608	0.00824127	1.1731	0.249443	0.196242	0.249802	1.18904	0.00289625	1.12396	0.149843	0.279402	0.483789	1.39841	TC0X00002710.mm.2	Mm.5140	NM_001301840	Slc7a3	solute carrier family 7 (cationic amino acid transporter, y+ system), member 3	NotChanged	Up	Up
TC0X00002938.mm.2	7.99256	7.98737	7.9351	7.98813	7.82406	7.79417	7.91029	7.79088	7.84992	7.88339	7.94132	7.833	7.9336	7.9544	1.0023	0.00155404	0.00122081	-0.141925	-0.530427	0.69235	0.0050741	0.996509	0.0435475	0.0752775	0.291923	1.22427	1.00348	0.0050765	0.0425106	-0.0666476	-0.238504	0.847624	TC0X00002938.mm.2	NA	NA	NA	NA	Down	Up	Down
TC0X00003091.mm.2	5.91928	6.30051	6.05532	6.15675	5.90501	6.067	5.85563	5.93851	5.9255	6.26955	5.91785	5.92168	6.1082	6.02425	1.01105	0.0122733	0.123341	-0.169634	-0.717086	0.608325	0.00384102	1.03755	0.18914	0.109975	0.368902	1.29137	1.32168	0.0706488	0.58589	-0.0596596	-0.348184	0.785572	TC0X00003091.mm.2	Mm.261591	NM_010572	Irs4	insulin receptor substrate 4	Down	Up	NotChanged
TC0X00003191.mm.2	9.95524	10.1925	10.0979	10.1204	9.92223	10.1163	10.0527	10.0258	10.0619	10.2158	10.0572	10.1055	10.2047	10.1234	1.07034	0.037205	0.386512	-0.0557292	-0.105047	0.929774	0.00300642	0.991017	0.043288	0.105548	0.173275	1.12762	0.0573435	1.11436	0.430009	0.0498189	0.0682277	1.04843	TC0X00003191.mm.2	Mm.9997	NM_001358369	Tspyl2	TSPY-like 2	Down	Up	NotChanged
TC0X00003260.mm.2	11.7632	11.7629	11.7633	11.763	11.7631	11.7633	11.7632	11.7632	11.7632	11.7631	11.763	11.7631	11.7627	11.7625	0.192714	0.991181	0.284147	0.000106295	0.0486184	1.03427	1.00153	0.0032106	0.0519313	-0.000302664	-0.140798	0.907018	0.999648	0.161896	0.196635	-0.000196369	-0.0921791	0.938105	TC0X00003260.mm.2	Mm.197074	NM_001310719	Cnksr2	connector enhancer of kinase suppressor of Ras 2	NotChanged	Down	NotChanged
TC0X00003339.mm.2	7.66702	7.79817	7.68988	7.83131	7.61581	7.71784	7.68253	7.65643	7.67374	7.74158	7.67966	7.638	7.78721	7.7591	1.00859	0.0415114	0.14965	-0.0773249	-0.363971	0.777023	0.00879346	1.00733	0.151259	0.0518394	0.173286	1.12762	1.05565	0.0588068	0.620119	-0.0254855	-0.190685	0.876189	TC0X00003339.mm.2	Mm.113877	NM_001357099	Glra2	glycine receptor, alpha 2 subunit	Down	Up	NotChanged
TC0X00003358.mm.2	11.9268	11.9413	11.9578	11.9521	11.8347	11.8493	11.9281	11.8864	11.9376	11.8239	11.9564	11.9059	11.9256	11.9595	1.00443	0.00559014	0.0467931	-0.0572708	-0.136859	0.909497	0.145149	1.47692	0.424874	0.0270342	0.0501345	1.03536	1.02297	0.0927875	0.29521	-0.0302366	-0.0867246	0.941658	TC0X00003358.mm.2	Mm.142729	NM_021278	Tmsb4x	thymosin, beta 4, X chromosome	Down	NotChanged	NotChanged
TC0Y00000221.mm.2	7.8286	8.25762	6.89676	7.03084	6.6431	6.45998	7.5298	8.92137	7.23094	6.77456	6.6539	9.22089	8.23513	6.81338	0.0595275	0.0123584	0.79571	-0.146418	-0.174269	0.886216	0.000570695	0.030239	0.792761	0.182535	0.288627	1.22148	0.458641	0.00236661	0.954186	0.0361174	0.114358	1.08249	TC0Y00000221.mm.2	NA	NA	NA	NA	Down	Up	NotChanged
TC0Y00000223.mm.2	10.8401	9.92191	9.80068	10.2262	10.9876	10.0293	10.6041	10.8058	10.5111	10.7078	9.78464	10.279	10.4364	10.6691	0.000414821	1.34801	0.220362	0.390329	0.435303	1.35219	1.24058	0.000174529	0.388769	-0.212185	-0.264288	0.832609	0.0236309	0.590081	0.557396	0.178144	0.171014	1.12585	TC0Y00000223.mm.2	Mm.76062	NM_133362	Erdr1	erythroid differentiation regulator 1	Up	Down	Up
TC0Y00000224.mm.2	7.8286	8.25762	6.89676	7.03084	6.6431	6.45998	7.5298	8.92137	7.23094	6.77456	6.6539	9.22089	8.23513	6.81338	0.487813	0.0012884	0.79571	-0.146418	-0.174269	0.886216	0.00429315	0.0756885	0.792761	0.182535	0.288627	1.22148	0.0434403	0.0153304	0.954186	0.0361174	0.114358	1.08249	TC0Y00000224.mm.2	NA	NA	NA	NA	Down	Up	Up
TC0Y00000551.mm.2	9.20702	9.10328	8.87261	8.61138	9.14292	7.95965	8.95971	8.7614	8.85699	8.4926	8.28881	9.01329	8.87884	8.79658	1.50687	0.00548748	0.413535	-0.212442	-0.269396	0.829667	0.285626	0.0101926	0.867645	-0.0421099	-0.207053	0.866305	1.13822	0.00183532	0.217139	-0.254552	-0.476449	0.718745	TC0Y00000551.mm.2	NA	NA	NA	NA	Down	Down	Down
TC0Y00000552.mm.2	9.20702	9.10328	8.87261	8.61138	9.14292	7.95965	8.95971	8.7614	8.85699	8.4926	8.28881	9.01329	8.87884	8.79658	1.40974	0.0174314	0.413535	-0.212442	-0.269396	0.829667	0.0974502	0.0758315	0.867645	-0.0421099	-0.207053	0.866305	1.13819	0.00211451	0.217139	-0.254552	-0.476449	0.718745	TC0Y00000552.mm.2	NA	NA	NA	NA	Down	NotChanged	Down
TC1000000011.mm.2	7.50593	7.91187	7.52163	8.01771	7.45019	8.10839	7.70165	7.71759	7.47329	8.09201	7.7144	7.84908	8.37963	7.77612	1.61133	0.0441467	0.790533	-0.0490622	-0.0956309	0.935863	0.000324964	1.12921	0.14899	0.272027	0.376429	1.29812	0.00944281	1.20685	0.257391	0.222965	0.280798	1.21487	TC1000000011.mm.2	Mm.150831	NM_001033253	Plekhg1	pleckstrin homology domain containing, family G (with RhoGef domain) member 1	Down	Up	Up
TC1000000036.mm.2	8.5607	8.51097	8.66632	8.46295	8.58329	8.32549	8.5309	8.47031	8.53954	8.29916	8.41817	8.59602	8.37989	8.37785	1.13953	0.477017	0.367152	-0.0603287	-0.144023	0.904992	1.59958	0.0322554	0.289904	-0.0756873	-0.187366	0.878207	1.04891	0.011036	0.0777256	-0.136016	-0.33139	0.794771	TC1000000036.mm.2	Mm.98916	NM_001313969	Vip	vasoactive intestinal polypeptide	NotChanged	Down	Down
TC1000000039.mm.2	7.92778	8.37238	7.93162	8.47839	7.96488	8.44703	8.1519	8.22964	7.78709	8.64805	7.82132	8.09321	8.3004	8.37297	0.296595	0.113016	0.749087	-0.0614337	-0.174185	0.886268	0.00632505	1.07308	0.485199	0.131079	0.260878	1.19821	0.169162	0.160591	0.738774	0.0696449	0.0866929	1.06193	TC1000000039.mm.2	Mm.438000	NM_001039652	Oprm1	opioid receptor, mu 1	NotChanged	Up	NotChanged
TC1000000100.mm.2	9.81148	9.71886	9.91753	9.79843	9.68691	9.65235	9.86643	9.71073	9.77136	9.50918	9.71754	9.76107	9.5665	9.63709	1.03586	0.0349968	0.226183	-0.0740181	-0.088472	0.940518	1.01261	0.00237637	0.136981	-0.0992818	-0.181968	0.881499	1.00126	0.00159237	0.0264537	-0.1733	-0.27044	0.829066	TC1000000100.mm.2	Mm.42157	NM_001358782	Hivep2	human immunodeficiency virus type I enhancer binding protein 2	Down	Down	Down
TC1000000122.mm.2	10.8428	10.8274	10.8703	10.7614	11.0078	11.034	10.9345	11.11	11.0205	11.0954	10.9438	11.0217	11.0418	11.0289	0.00054559	1.00176	0.00102959	0.195876	0.300796	1.23182	0.182548	1.41064	0.896903	0.00497123	0.0218366	1.01525	0.00090946	1.00189	0.000569817	0.200848	0.322632	1.25061	TC1000000122.mm.2	Mm.272321	NM_010828	Cited2	Cbp/p300-interacting transactivator, with Glu/Asp-rich carboxy-terminal domain, 2	Up	NotChanged	Up
TC1000000131.mm.2	8.26219	8.27183	8.27488	8.29412	8.23385	8.26212	8.26111	8.26988	8.26436	8.28247	8.24599	8.25821	8.26903	8.29408	1.00489	0.00846135	0.100378	-0.0174919	-0.225299	0.855418	0.259274	1.46945	0.304284	0.0116927	0.140898	1.10259	1.02011	0.128863	0.60919	-0.00579928	-0.084401	0.943176	TC1000000131.mm.2	Mm.297971	NM_001163592	Nhsl1	NHS-like 1	Down	NotChanged	NotChanged
TC1000000160.mm.2	8.90025	9.19223	8.941	9.13601	8.92094	9.12951	8.84059	8.97122	8.81051	9.34585	8.89265	8.82013	9.10313	8.96932	1.15533	0.0237545	0.281371	-0.10782	-0.183911	0.880313	0.0520536	1.00921	0.427671	0.0916619	0.159827	1.11715	1.37256	0.0421115	0.894225	-0.0161578	-0.0240839	0.983445	TC1000000160.mm.2	Mm.253280	NM_001177776	Ahi1	Abelson helper integration site 1	Down	NotChanged	Down
TC1000000171.mm.2	8.7869	8.75243	8.79136	8.66955	8.80926	8.71195	8.9198	8.80108	8.88556	8.87016	8.73441	8.87636	8.72325	8.66653	0.038379	1.02266	0.144742	0.075467	0.209252	1.15609	1.60449	0.0403834	0.382396	-0.0513877	-0.146064	0.903713	0.964789	0.841719	0.649859	0.0240793	0.0631885	1.04477	TC1000000171.mm.2	Mm.28405	NM_001161845	Sgk1	serum/glucocorticoid regulated kinase 1	Up	Down	NotChanged
TC1000000191.mm.2	8.27431	8.29634	8.31967	8.18184	8.56366	8.70313	8.50828	8.54058	8.52619	8.46762	8.32919	8.6046	8.70712	8.80785	0.00017988	1.00036	0.000331181	0.300327	0.550065	1.46415	0.067849	0.638661	0.876952	0.0149109	0.00123202	1.00085	0.000346774	1.00122	0.0174872	0.315238	0.551297	1.4654	TC1000000191.mm.2	Mm.294271	NM_001358812	Slc18b1	solute carrier family 18, subfamily B, member 1	Up	NotChanged	Up
TC1000000508.mm.2	9.95159	10.0849	10.0495	10.278	9.84243	9.75735	9.90088	9.78422	9.96011	9.62446	9.89744	9.80263	10.3213	10.3288	1.00072	0.000917573	0.0287098	-0.241995	-0.276163	0.825784	0.0184784	0.640787	0.369277	0.145927	0.169918	1.12499	0.649867	0.162025	0.565208	-0.0960677	-0.106245	0.929003	TC1000000508.mm.2	Mm.3644	NM_021272	Fabp7	fatty acid binding protein 7, brain	Down	Up	NotChanged
TC1000000543.mm.2	11.0092	11.1545	11.1132	11.2251	10.9246	11.0265	11.0966	11.054	11.0837	11.0444	11.0788	11.1244	11.0853	11.0574	1.03513	0.0278466	0.160451	-0.0884151	-0.134673	0.910876	0.110804	1.47839	0.271411	0.0409852	0.0670319	1.04756	1.06799	0.0519557	0.378106	-0.0474298	-0.0676411	0.954197	TC1000000543.mm.2	Mm.153429	NM_052994	Spock2	sparc/osteonectin, cwcv and kazal-like domains proteoglycan 2	Down	NotChanged	NotChanged
TC1000000558.mm.2	7.19982	7.56994	7.27171	7.44603	7.14344	7.25469	7.08846	7.22128	7.04913	7.58818	7.10022	7.2066	7.47668	7.27159	1.00199	0.00107688	0.0713233	-0.220474	-0.375171	0.771014	0.00124519	1.0092	0.123477	0.177255	0.354697	1.27872	0.663416	0.227088	0.734714	-0.0432196	-0.0204746	0.985908	TC1000000558.mm.2	Mm.39473	NM_025273	Pcbd1	pterin 4 alpha carbinolamine dehydratase/dimerization cofactor of hepatocyte nuclear factor 1 alpha (TCF1) 1	Down	Up	NotChanged
TC1000000636.mm.2	8.63453	8.53359	8.51373	8.46841	8.49491	8.43313	8.87387	8.81509	8.74297	8.31831	8.3617	8.59281	8.22693	8.52604	0.0102418	1.04887	0.212758	0.134429	0.145038	1.10576	1.00009	1.1e-05	0.0446768	-0.266838	-0.423635	0.745544	1.05591	0.0198527	0.133256	-0.132409	-0.278597	0.824392	TC1000000636.mm.2	Mm.290421	NM_001347458	Egr2	early growth response 2	Up	Down	Down
TC1000000661.mm.2	9.28818	9.37344	9.41181	9.47523	9.30372	9.34016	9.2901	9.32967	9.16233	9.24869	9.28759	9.19895	9.13951	9.09416	1.0115	0.0279336	0.0881397	-0.101971	-0.214295	0.861967	1.01059	0.0017795	0.0909495	-0.0914156	-0.156921	0.896937	1.00041	0.00116261	0.00878288	-0.193386	-0.371216	0.77313	TC1000000661.mm.2	Mm.235960	NM_009670	Ank3	ankyrin 3, epithelial	Down	Down	Down
TC1000000711.mm.2	7.88384	8.24838	7.88009	8.17388	7.49766	8.20238	8.34794	8.02945	7.89643	8.20755	8.35597	8.11979	8.25818	8.44358	0.132228	0.887514	0.776192	-0.051777	0.153375	1.11217	0.000319821	1.03325	0.129158	0.282243	0.444818	1.36114	0.000840497	1.0023	0.0940289	0.230466	0.598193	1.51382	TC1000000711.mm.2	Mm.333734	NM_001331095	Adora2a	adenosine A2a receptor	NotChanged	Up	Up
TC1000000825.mm.2	8.81195	8.68527	8.7689	8.73823	8.84214	8.79904	8.82925	8.83228	8.8312	8.82128	8.83805	8.83266	8.81589	8.82208	0.00339225	1.00443	0.0610634	0.0756942	0.362556	1.2857	1.56416	0.285873	0.927422	-0.000790721	0.0213817	1.01493	0.00386038	1.00507	0.0655708	0.0749035	0.383937	1.3049	TC1000000825.mm.2	NA	NA	NA	NA	Up	NotChanged	Up
TC1000000837.mm.2	10.3216	10.3222	10.3219	10.3231	10.3213	10.3208	10.3218	10.3206	10.3206	10.3209	10.3209	10.3204	10.3212	10.3223	1.00543	0.0126702	0.0289972	-0.00118072	-0.201276	0.869781	0.411248	1.44538	0.802817	0.0001029	0.0206892	1.01444	0.998399	0.141218	0.0517546	-0.00107782	-0.180587	0.882344	TC1000000837.mm.2	Mm.332810	NM_001037741	Gpx4	glutathione peroxidase 4	Down	NotChanged	NotChanged
TC1000000839.mm.2	9.04378	9.04811	9.04743	9.04685	9.04385	9.04379	9.04683	9.04403	9.04591	9.04495	9.04667	9.04716	9.04581	9.04542	1.00205	0.145907	0.201391	-0.0016622	-0.218095	0.8597	0.035409	0.992128	0.177051	0.00112183	0.16189	1.11875	1.00795	0.144496	0.62954	-0.000540364	-0.056205	0.961791	TC1000000839.mm.2	Mm.44231	NM_001301853	Stk11	serine/threonine kinase 11	NotChanged	Up	NotChanged
TC1000000842.mm.2	9.73115	9.7306	9.7259	9.72832	9.73416	9.73115	9.73508	9.73713	9.73551	9.71481	9.72405	9.7311	9.71693	9.71857	0.0105571	1.00552	0.0103889	0.00561131	0.0980455	1.07032	1.00126	0.00161703	0.00759404	-0.0135146	-0.261355	0.834304	1.00416	0.0112467	0.0525254	-0.00790331	-0.163309	0.892975	TC1000000842.mm.2	Mm.143813	NM_001305798	Midn	midnolin	Up	Down	Down
TC1000000850.mm.2	11.8783	11.8472	11.7539	11.9657	11.4816	11.5141	11.7364	11.1806	11.5093	11.4915	11.6616	11.5612	11.6886	11.6412	1.00018	0.000164324	0.00965351	-0.376879	-0.460975	0.726495	0.00282139	1.10536	0.247673	0.124416	0.13974	1.10171	1.00018	0.000743575	0.00384692	-0.252463	-0.321236	0.800384	TC1000000850.mm.2	Mm.643	NM_001310726	Rps15	ribosomal protein S15	Down	Up	Down
TC1000000864.mm.2	9.1728	9.17271	9.17278	9.1727	9.1729	9.17291	9.17286	9.17292	9.17287	9.1729	9.17287	9.1729	9.17283	9.17287	0.0149555	1.00652	0.00545594	0.00014239	0.322177	1.25022	0.994988	0.964089	0.301242	-1.84e-05	-0.0294936	0.979764	0.015998	1.00693	0.00849888	0.000123995	0.292683	1.22492	TC1000000864.mm.2	Mm.273170	NM_001100606	Adat3	adenosine deaminase, tRNA-specific 3	Up	NotChanged	Up
TC1000000884.mm.2	11.8246	11.8594	11.8327	11.8684	11.7949	11.8053	11.8209	11.8	11.7909	11.8036	11.8137	11.8258	11.8078	11.8162	1.00434	0.0055992	0.0162968	-0.0438773	-0.168483	0.889778	0.0234456	0.99382	0.129409	0.0110211	0.0404105	1.02841	1.00362	0.00657082	0.0448116	-0.0328562	-0.128073	0.915053	TC1000000884.mm.2	Mm.2903	NM_007907	Eef2	eukaryotic translation elongation factor 2	Down	Up	Down
TC1000001072.mm.2	6.27667	9.3558	6.31524	8.74958	6.18403	8.4703	6.22883	6.1193	6.2665	8.68809	6.32338	6.12981	8.75869	8.38915	1.00095	8.83e-05	0.321602	-1.02053	-1.19631	0.43639	4.45e-06	1.40219	0.216184	1.00404	1.31422	2.48667	0.0342819	0.00954528	0.987358	-0.0164951	0.117906	1.08516	TC1000001072.mm.2	Mm.391436	NM_029971	Pmch	pro-melanin-concentrating hormone	Down	Up	Down
TC1000001207.mm.2	9.24362	9.10245	9.11223	9.25132	9.24833	9.04791	9.39479	9.21771	9.35804	8.94197	9.10633	9.43298	8.93565	9.08675	0.0390807	1.16356	0.336333	0.07595	0.19245	1.1427	1.13989	0.000770161	0.203993	-0.152618	-0.218543	0.859433	1.26397	0.0195964	0.470677	-0.0766677	-0.026093	0.982076	TC1000001207.mm.2	Mm.1791	NM_026268	Dusp6	dual specificity phosphatase 6	Up	Down	Down
TC1000001551.mm.2	9.53596	9.4508	9.55827	9.38545	9.62583	9.715	9.66546	9.75618	9.65474	9.55262	9.64083	9.76072	9.49638	9.59592	0.000532049	1.00171	0.0074613	0.200821	0.390764	1.31109	1.01471	0.00334626	0.191668	-0.0741502	-0.109609	0.926839	0.00330523	1.00511	0.0723279	0.126671	0.281155	1.21517	TC1000001551.mm.2	Mm.386762	NM_001244617	B4galnt1	beta-1,4-N-acetyl-galactosaminyl transferase 1	Up	Down	Up
TC1000001561.mm.2	10.3522	10.1854	10.3356	10.1845	10.3828	10.2545	10.3492	10.3017	10.3303	10.2691	10.3225	10.3224	10.2189	10.2163	0.0580115	1.05336	0.30412	0.0593076	0.131341	1.09531	1.01425	0.00554628	0.130857	-0.053877	-0.102464	0.931441	0.955809	0.85463	0.920752	0.00543056	0.028877	1.02022	TC1000001561.mm.2	Mm.29342	NM_001168292	R3hdm2	R3H domain containing 2	NotChanged	Down	NotChanged
TC1000001679.mm.2	9.65072	9.67095	9.85231	9.80182	9.66613	9.73723	9.72744	9.71122	9.68804	9.67272	9.69534	9.65435	9.57254	9.54785	1.07261	0.69569	0.504312	-0.0379357	-0.0369253	0.97473	0.994912	0.00334295	0.0535431	-0.0774535	-0.243941	0.844436	1.0238	0.0202229	0.0995489	-0.115389	-0.280866	0.823097	TC1000001679.mm.2	Mm.331626	NM_001079686	Syne1	spectrin repeat containing, nuclear envelope 1	NotChanged	Down	Down
TC1000001684.mm.2	9.52494	9.50373	9.67936	9.38573	9.60925	9.39923	9.62434	9.53672	9.53948	9.40697	9.56546	9.52264	9.31132	9.43031	0.0888174	1.27377	0.808846	0.0183613	0.0572616	1.04049	1.0288	0.00260067	0.153943	-0.0944649	-0.15188	0.900077	1.12689	0.03342	0.350816	-0.0761036	-0.0946182	0.93652	TC1000001684.mm.2	Mm.331626	NM_001079686	Syne1	spectrin repeat containing, nuclear envelope 1	NotChanged	Down	Down
TC1000001691.mm.2	8.70209	8.6953	8.72874	8.64234	8.71953	8.64249	8.71821	8.68001	8.71059	8.63454	8.68322	8.69706	8.64584	8.66424	1.14414	1.14871	0.932892	0.00204728	-0.0740523	0.949966	1.00868	0.0114864	0.159997	-0.0291873	-0.136384	0.909797	1.02723	0.078688	0.258804	-0.02714	-0.210436	0.864276	TC1000001691.mm.2	Mm.331674	NM_001033391	Ipcef1	interaction protein for cytohesin exchange factors 1	NotChanged	Down	NotChanged
TC1000001830.mm.2	9.61476	9.74296	9.71104	9.82497	9.27373	9.75975	10.0429	9.68216	9.70433	9.97931	9.93157	9.79396	9.91244	9.97705	0.985762	0.290989	0.822484	-0.0308693	0.00333982	1.00232	0.000645803	1.01739	0.141454	0.226299	0.28951	1.22222	0.00105684	1.00212	0.0118573	0.19543	0.29285	1.22506	TC1000001830.mm.2	Mm.425617	NM_001347366	Pde7b	phosphodiesterase 7B	NotChanged	Up	Up
TC1000001881.mm.2	10.0809	10.0695	10.0189	10.0863	9.82508	9.82148	9.97531	9.76195	9.86661	9.87746	9.9623	9.75463	9.9975	10.0057	1.00063	0.000918629	0.00208311	-0.213825	-0.423715	0.745503	0.00664746	1.03542	0.275063	0.069432	0.133838	1.09721	1.00095	0.00148373	0.034576	-0.144393	-0.289877	0.817972	TC1000001881.mm.2	Mm.371846	NM_011295	Rps12	ribosomal protein S12	Down	Up	Down
TC1000001901.mm.2	8.3837	8.6152	8.43239	8.58852	8.31716	8.25961	8.36991	8.35013	8.46739	8.34464	8.42006	8.35719	8.58962	8.40625	1.00257	0.00135299	0.0704887	-0.152108	-0.389988	0.763136	0.0663954	1.48522	0.241517	0.0707089	0.190189	1.14091	1.01982	0.0222645	0.301328	-0.081399	-0.199798	0.870672	TC1000001901.mm.2	Mm.485937	NM_001347460	Akap7	A kinase (PRKA) anchor protein 7	Down	NotChanged	Down
TC1000001993.mm.2	6.95581	6.51274	7.06491	6.66262	6.9921	6.92506	6.7345	6.53706	6.93769	6.94342	7.03866	6.928	6.74457	7.0881	0.174352	0.363006	0.869956	0.0262607	0.0793601	1.05655	0.00230791	1.01021	0.26865	0.123269	0.355748	1.27965	0.017328	1.37893	0.344314	0.14953	0.435109	1.35201	TC1000001993.mm.2	Mm.66334	NM_178908	Fam26e	family with sequence similarity 26, member E	NotChanged	Up	Up
TC1000002049.mm.2	7.74471	8.05398	7.83094	8.10637	7.52696	7.94802	8.28832	7.88932	7.72557	8.1579	8.24126	7.99585	8.17156	8.27488	0.64741	0.0821239	0.715444	-0.0583628	-0.0811515	0.945303	0.000295553	1.0334	0.0814615	0.292651	0.612568	1.52898	0.000768159	1.00199	0.0671347	0.234288	0.531417	1.44535	TC1000002049.mm.2	Mm.290693	NM_199058	Gpr6	G protein-coupled receptor 6	NotChanged	Up	Up
TC1000002330.mm.2	7.7695	7.76788	7.76873	7.76831	7.77029	7.76969	7.77088	7.77024	7.77033	7.77112	7.77132	7.7711	7.77086	7.77133	0.0118084	1.00584	0.0089788	0.0016771	0.361333	1.28461	0.00281664	1.00113	0.00685598	0.000864099	0.129254	1.09373	0.0113883	1.00611	0.00379413	0.0025412	0.490588	1.40502	TC1000002330.mm.2	Mm.141830	NM_028491	Cabcoco1	ciliary associated calcium binding coiled-coil 1	Up	Up	Up
TC1000002358.mm.2	9.66439	9.79915	9.75901	9.78903	9.61774	9.57145	9.59259	9.55162	9.56984	9.58675	9.57582	9.56963	9.60775	9.62071	1.00122	0.00118421	0.00709731	-0.172247	-0.366325	0.775756	0.239643	1.47685	0.462726	0.0114856	0.04546	1.03201	1.00054	0.00135483	0.00989382	-0.160762	-0.320865	0.80059	TC1000002358.mm.2	Mm.254114	NM_134007	Cisd1	CDGSH iron sulfur domain 1	Down	NotChanged	Down
TC1000002485.mm.2	10.251	9.98256	10.2919	9.80237	10.4323	10.497	10.4904	10.4883	10.4903	10.3479	10.4477	10.4993	10.4074	10.4554	0.000129885	1.00018	0.0405609	0.397714	0.499456	1.41368	1.00015	0.00773142	0.140876	-0.0481397	-0.0472503	0.967779	0.000375705	1.00059	0.0534724	0.349575	0.452205	1.36813	TC1000002485.mm.2	Mm.300416	NM_177994	R3hdm4	R3H domain containing 4	Up	Down	Up
TC1000002488.mm.2	8.9342	8.93356	8.934	8.93354	8.93418	8.93391	8.93431	8.93421	8.93442	8.934	8.93412	8.93439	8.93409	8.93431	0.0141043	1.0063	0.100374	0.000379291	0.255211	1.19351	1.47218	0.435115	0.854447	-2.13e-05	-0.0222987	0.984663	0.0150093	1.0068	0.113683	0.000357983	0.232913	1.17521	TC1000002488.mm.2	Mm.18579	NM_025554	Polr2e	polymerase (RNA) II (DNA directed) polypeptide E	Up	NotChanged	Up
TC1000002491.mm.2	10.1286	9.91613	9.88258	9.92859	10.1264	10.211	9.93275	10.069	9.88607	10.283	9.99664	10.0021	10.0295	10.1159	0.0493841	1.03099	0.356261	0.0810759	0.105009	1.0755	0.0760788	1.01813	0.630809	0.0403829	0.0595975	1.04217	0.0163993	1.00815	0.162256	0.121459	0.164606	1.12086	TC1000002491.mm.2	Mm.485395	NM_001195268	Cbarp	calcium channel, voltage-dependent, beta subunit associated regulatory protein	Up	NotChanged	Up
TC1000002520.mm.2	9.54437	9.9269	9.65155	10.1141	9.08603	9.89348	10.4368	9.7353	9.57131	10.0164	10.1608	9.86408	10.1861	10.5111	0.421865	0.0467827	0.808067	-0.0646439	-0.0536653	0.963485	6.43e-05	1.11717	0.152005	0.403124	0.437806	1.35454	0.00144731	1.25374	0.088959	0.33848	0.384141	1.30508	TC1000002520.mm.2	Mm.222496	NM_001038655	Gng7	guanine nucleotide binding protein (G protein), gamma 7	Down	Up	Up
TC1000002780.mm.2	6.17475	6.76898	6.48069	6.80175	6.2287	6.4667	6.41359	6.30795	6.15852	6.69844	6.14397	6.11247	6.62088	6.68287	1.07048	0.00320904	0.200418	-0.241449	-0.518565	0.698066	0.0158516	0.963393	0.384501	0.136633	0.392394	1.31257	1.45944	0.0292892	0.613088	-0.104815	-0.126171	0.91626	TC1000002780.mm.2	Mm.64201	NM_024435	Nts	neurotensin	Down	Up	Down
TC1000002929.mm.2	6.77759	6.95144	7.26573	7.04255	6.66999	6.84185	6.72131	6.93462	6.77675	6.83872	7.53868	6.90417	6.88499	6.87726	1.00334	0.00114188	0.115638	-0.220425	-0.35563	0.781528	0.000893208	1.00947	0.179508	0.219864	0.35552	1.27945	0.667716	0.176871	0.997422	-0.000560532	-0.00010976	0.999924	TC1000002929.mm.2	Mm.45436	NM_017372	Lyz2	lysozyme 2	Down	Up	NotChanged
TC1000003119.mm.2	9.06628	9.326	9.45468	9.55355	9.30385	9.20033	9.24074	9.44975	9.09917	9.36607	9.17904	9.22857	8.90339	9.05197	1.30574	0.01706	0.483913	-0.0913578	-0.150014	0.901242	1.0307	0.00163335	0.284715	-0.112961	-0.103872	0.930533	1.11348	0.00231419	0.172382	-0.204319	-0.253885	0.838635	TC1000003119.mm.2	Mm.271854	NM_008512	Lrp1	low density lipoprotein receptor-related protein 1	Down	Down	Down
TC1000003151.mm.2	11.5204	11.3737	11.5411	11.4936	11.3919	11.3398	11.2936	11.3411	11.1679	11.3248	11.2639	11.1007	11.2645	11.3353	1.00189	0.00119308	0.0137413	-0.175324	-0.236804	0.848623	1.03665	0.00505216	0.412428	-0.0490273	-0.0755385	0.948988	1.00023	0.000737638	0.00528656	-0.224351	-0.312342	0.805333	TC1000003151.mm.2	Mm.290786	NM_018860	Rpl41	ribosomal protein L41	Down	Down	Down
TC1000003218.mm.2	11.5087	11.4078	11.4979	11.3891	11.596	11.54	11.5007	11.5585	11.5177	11.5537	11.5002	11.5061	11.5061	11.5126	0.00317678	1.00434	0.0489677	0.0916996	0.208875	1.15579	1.00523	0.0130316	0.208382	-0.0268328	-0.0698004	0.95277	0.0578172	1.00401	0.120949	0.0648668	0.139074	1.1012	TC1000003218.mm.2	Mm.278560	NM_001347092	Atp5d	ATP synthase, H+ transporting, mitochondrial F1 complex, delta subunit	Up	Down	NotChanged
TC1100000061.mm.2	8.68883	8.68067	8.6946	8.6255	8.69562	8.68173	8.73398	8.74281	8.70261	8.62436	8.69429	8.70012	8.68883	8.68127	0.00649217	1.00521	0.0967625	0.0389489	0.327896	1.25518	0.99725	0.010846	0.0997127	-0.0335757	-0.257829	0.836346	1.17116	1.28713	0.805922	0.00537323	0.0700673	1.04977	TC1100000061.mm.2	Mm.374836	NM_145216	Rasl10a	RAS-like, family 10, member A	Up	Down	NotChanged
TC1100000109.mm.2	8.99664	8.97014	9.16221	8.94297	9.03914	8.95833	9.13794	9.032	8.99652	8.65868	9.06165	8.95225	8.8139	8.7263	0.713108	1.20868	0.807616	0.0147968	-0.00769835	0.994678	1.01816	0.000326907	0.0591944	-0.190229	-0.336241	0.792102	1.03451	0.0047356	0.0903686	-0.175432	-0.343939	0.787887	TC1100000109.mm.2	Mm.259733	NM_009622	Adcy1	adenylate cyclase 1	NotChanged	Down	Down
TC1100000168.mm.2	10.0833	10.1579	10.1665	10.0177	10.3095	10.1146	10.174	10.2883	10.2038	10.2294	10.2177	10.2184	10.2452	10.2542	0.00245777	1.00416	0.062316	0.111684	0.24867	1.18811	0.169085	1.42498	0.704422	0.0149561	0.0295707	1.02071	0.00180276	1.00411	0.0334016	0.12664	0.278241	1.21272	TC1100000168.mm.2	Mm.425666	NM_029861	Cnrip1	cannabinoid receptor interacting protein 1	Up	NotChanged	Up
TC1100000192.mm.2	10.5372	10.6921	10.6875	10.6694	10.5063	10.4318	10.5941	10.5552	10.6363	10.5022	10.6237	10.6625	10.6169	10.6706	1.00389	0.00350098	0.087839	-0.101811	-0.168516	0.889758	0.00538368	1.02371	0.169657	0.0704166	0.0864961	1.06179	1.04815	0.049285	0.532455	-0.0313948	-0.0820197	0.944734	TC1100000192.mm.2	Mm.271944	NM_008996	Rab1a	RAB1A, member RAS oncogene family	Down	Up	Down
TC1100000231.mm.2	7.67831	7.68146	7.72197	7.74516	7.73208	7.72439	7.61241	7.95259	7.62725	8.0272	7.65184	7.69224	7.61359	7.54889	0.701555	0.889668	0.730908	0.0230193	-0.0271376	0.981365	1.25072	0.0490678	0.829984	-0.0229917	-0.122052	0.91888	1.30042	0.0604293	0.999756	2.76e-05	-0.14919	0.901757	TC1100000231.mm.2	Mm.29542	NM_011663	Zrsr1	zinc finger (CCCH type), RNA binding motif and serine/arginine rich 1	NotChanged	Down	NotChanged
TC1100000302.mm.2	10.9813	11.1295	11.0597	11.1128	10.9178	10.9562	11.0417	10.8115	11.0693	10.9791	11.0345	11.0444	10.8806	10.9557	1.00727	0.0177965	0.0919173	-0.111529	-0.187952	0.877851	0.162854	1.09574	0.731585	0.019584	0.028646	1.02005	1.00312	0.00393557	0.081012	-0.091945	-0.159306	0.895456	TC1100000302.mm.2	Mm.192580	NM_024226	Rtn4	reticulon 4	Down	NotChanged	Down
TC1100000339.mm.2	11.7775	11.0781	10.9334	11.0239	11.5399	10.8473	10.8858	11.4404	11.3616	11.3894	10.9639	11.4746	11.4161	11.1974	0.123777	0.123946	0.962826	0.0117689	-0.0273719	0.981206	0.0272117	0.512198	0.684288	0.0732816	0.0894143	1.06394	0.0110063	1.36095	0.711068	0.0850505	0.0620424	1.04394	TC1100000339.mm.2	Mm.459653	NM_008218	Hba-a1	hemoglobin alpha, adult chain 1	NotChanged	Up	Up
TC1100000576.mm.2	9.53458	9.75208	9.70822	9.76669	9.55238	9.44712	9.58688	9.51591	9.58032	9.44501	9.65174	9.60254	9.60901	9.75568	1.01603	0.0130911	0.0551868	-0.153868	-0.313386	0.804751	0.00427779	1.03884	0.224407	0.076271	0.185318	1.13707	1.07016	0.0316203	0.325951	-0.0775965	-0.128068	0.915056	TC1100000576.mm.2	Mm.196592	NM_025535	Sar1b	secretion associated Ras related GTPase 1B	Down	Up	Down
TC1100000596.mm.2	8.54979	8.54976	8.54998	8.54971	8.54992	8.54974	8.54951	8.54975	8.54973	8.54965	8.54963	8.54937	8.54886	8.54911	1.00435	0.542484	0.40131	-7.87e-05	-0.0722864	0.951129	1.00144	0.00291178	0.0550209	-0.000405525	-0.307118	0.808255	1.00448	0.0139767	0.0308063	-0.000484243	-0.379404	0.768755	TC1100000596.mm.2	Mm.44518	NM_177059	Fstl4	follistatin-like 4	NotChanged	Down	Down
TC1100000637.mm.2	9.80313	9.7621	9.84188	9.91259	9.67233	9.64199	9.67793	9.65366	9.70078	9.72661	9.72919	9.66564	9.64737	9.78228	1.00158	0.00128024	0.0112821	-0.160588	-0.3454	0.78709	0.0114835	1.0074	0.176745	0.0408816	0.0707458	1.05026	1.00153	0.00185435	0.0248089	-0.119706	-0.274654	0.826648	TC1100000637.mm.2	Mm.425	NM_008248	Hint1	histidine triad nucleotide binding protein 1	Down	Up	Down
TC1100000638.mm.2	8.26965	9.14448	8.44047	9.12615	8.23551	9.1903	8.24509	8.71705	8.24417	9.71845	9.02191	8.46648	9.16561	9.10125	1.03935	0.0131079	0.487281	-0.218762	-0.27736	0.8251	3.24e-05	1.02208	0.0728571	0.568316	0.704285	1.62934	0.00329203	1.03559	0.288999	0.349554	0.426925	1.34437	TC1100000638.mm.2	Mm.200916	NM_001083929	Gpx3	glutathione peroxidase 3	Down	Up	Up
TC1100000822.mm.2	9.34139	9.3927	9.36668	9.38106	9.36808	9.40967	9.38152	9.3708	9.36213	9.41478	9.41237	9.39608	9.43365	9.46289	0.123079	1.01625	0.586543	0.00798252	0.0242655	1.01696	0.000895168	1.00086	0.0138991	0.0455155	0.184897	1.13674	0.00474697	1.00543	0.0121971	0.053498	0.209163	1.15602	TC1100000822.mm.2	Mm.1237	NM_001302255	Pmp22	peripheral myelin protein 22	NotChanged	Up	Up
TC1100000884.mm.2	10.9926	11.1239	10.9588	10.8069	10.6626	10.8319	11.1141	10.6679	10.6831	10.7416	10.8798	10.6717	10.8596	10.8603	1.08627	0.0070745	0.143544	-0.178638	-0.321959	0.799983	0.0435404	1.10744	0.914605	0.0107132	-0.00722263	0.995006	1.02741	0.00669106	0.0784548	-0.167924	-0.329181	0.795988	TC1100000884.mm.2	Mm.3229	NM_009080	Rpl26	ribosomal protein L26	Down	Up	Down
TC1100000899.mm.2	11.8882	11.8217	11.828	11.7281	12.0655	11.9806	11.9263	12.0119	11.9152	11.937	11.8811	11.956	11.8866	11.9045	0.000910043	1.00248	0.00819227	0.163407	0.253766	1.19232	1.00217	0.00465807	0.0765022	-0.0668519	-0.0855181	0.942446	0.00295828	1.00466	0.0533909	0.096555	0.168248	1.12369	TC1100000899.mm.2	Mm.28643	NM_009497	Vamp2	vesicle-associated membrane protein 2	Up	Down	Up
TC1100000900.mm.2	8.74196	8.76585	8.72519	8.70319	8.72001	8.76888	8.91049	8.82189	8.76368	8.69329	8.65523	8.6944	8.5343	8.67929	0.0531433	1.0047	0.131501	0.0629408	0.108197	1.07788	1.00054	5.85e-05	0.0112747	-0.145691	-0.311186	0.805979	1.00248	0.00265178	0.0495972	-0.0827502	-0.202989	0.868749	TC1100000900.mm.2	Mm.7373	NM_001159367	Per1	period circadian clock 1	NotChanged	Down	Down
TC1100000925.mm.2	6.75408	6.86472	6.86752	6.92311	6.64185	6.50668	6.85062	6.46984	6.78624	6.59048	6.76717	6.71923	6.7451	6.77069	1.0018	0.00110183	0.053736	-0.201311	-0.696315	0.617147	0.0637528	1.10901	0.44388	0.0674856	0.259256	1.19686	1.00131	0.00161267	0.0295879	-0.133825	-0.437059	0.738639	TC1100000925.mm.2	Mm.248772	NM_026982	Tmem256	transmembrane protein 256	Down	NotChanged	Down
TC1100000961.mm.2	9.02119	9.12082	9.16461	8.85972	9.28139	9.29732	9.27807	9.38191	9.33817	9.28585	9.32366	9.36003	9.35487	9.37102	0.000224101	1.00095	0.0226272	0.273788	0.371411	1.29362	0.1628	1.47885	0.373997	0.0237118	0.0180625	1.0126	0.000334768	1.00045	0.0190128	0.2975	0.389473	1.30991	TC1100000961.mm.2	Mm.261818	NM_001316728	Rnf167	ring finger protein 167	Up	NotChanged	Up
TC1100001123.mm.2	7.99237	8.0175	8.05819	7.97809	8.12205	8.07522	8.07893	8.07989	8.08262	8.05053	8.08068	8.08777	8.05935	8.07448	0.00335315	1.00439	0.0144569	0.0762055	0.545212	1.45923	1.0008	0.0180645	0.160386	-0.0171812	-0.20386	0.868225	0.00466231	1.00548	0.0361506	0.0590243	0.341352	1.26694	TC1100001123.mm.2	Mm.33477	NM_139128	Coro6	coronin 6	Up	Down	Up
TC1100001162.mm.2	10.5479	10.5487	10.66	10.6502	10.4839	10.5061	10.4736	10.6916	10.6265	10.6368	10.5308	10.6059	10.6559	10.6245	1.08869	0.0381152	0.42475	-0.0453168	-0.0954478	0.935982	0.0760265	1.48481	0.306286	0.0544141	0.10856	1.07815	1.04327	0.867952	0.817814	0.00909724	0.0131126	1.00913	TC1100001162.mm.2	Mm.3667	NM_011707	Vtn	vitronectin	Down	NotChanged	NotChanged
TC1100001250.mm.2	9.99671	10.4033	10.0807	10.2869	9.99432	10.0691	10.2899	9.83021	10.1573	10.054	10.2593	10.1457	10.1757	10.37	1.24165	0.0171896	0.344116	-0.123727	-0.219933	0.858605	0.00191106	1.09295	0.199611	0.132784	0.169825	1.12492	0.633545	0.598305	0.936151	0.00905702	-0.0501078	0.965864	TC1100001250.mm.2	Mm.66275	NM_001013386	Rasl10b	RAS-like, family 10, member B	Down	Up	NotChanged
TC1100001448.mm.2	7.49943	7.58155	7.59094	7.68172	7.53787	7.54481	7.42877	7.62818	7.49156	7.69095	8.63388	7.61799	7.5498	7.4548	1.0269	0.043838	0.253844	-0.0621727	0.0216647	1.01513	0.000997553	1.05738	0.289356	0.263246	0.302253	1.23307	0.130904	0.805888	0.405529	0.201074	0.323917	1.25172	TC1100001448.mm.2	Mm.277735	NM_007742	Col1a1	collagen, type I, alpha 1	Down	Up	NotChanged
TC1100001451.mm.2	10.1568	10.2597	10.3861	10.3558	10.1367	10.0999	10.2471	9.95758	10.1642	10.0673	10.2341	10.2105	10.1993	10.247	1.00289	0.00154134	0.0496123	-0.168461	-0.212729	0.862903	0.0796977	1.48613	0.258958	0.070501	0.0995939	1.07147	1.03043	0.0215602	0.167162	-0.09796	-0.113135	0.924577	TC1100001451.mm.2	Mm.229087	NM_172261	Ppp1r9b	protein phosphatase 1, regulatory subunit 9B	Down	NotChanged	Down
TC1100001564.mm.2	9.21272	9.58806	9.22942	9.6367	8.72988	9.63774	9.98266	9.55198	9.24098	9.62639	9.88069	9.70217	9.75323	10.0878	0.0559996	0.31285	0.961915	0.0119211	-0.0177595	0.987765	0.000139085	1.11965	0.150333	0.381405	0.493549	1.4079	0.000305947	1.00081	0.031862	0.393326	0.475789	1.39068	TC1100001564.mm.2	Mm.45372	NM_001313970	Ppp1r1b	protein phosphatase 1, regulatory (inhibitor) subunit 1B	NotChanged	Up	Up
TC1100001628.mm.2	10.1568	10.3183	10.112	10.3949	10.0093	10.3359	10.3642	10.2958	10.0869	10.2857	10.4886	10.5179	10.4217	10.513	0.661647	0.475649	0.789585	-0.0270976	-0.0338788	0.976791	0.000678304	0.993556	0.0317596	0.226976	0.303375	1.23403	0.00121706	1.00348	0.0504274	0.199878	0.269496	1.20539	TC1100001628.mm.2	Mm.15711	NM_001146318	Cnp	2',3'-cyclic nucleotide 3' phosphodiesterase	NotChanged	Up	Up
TC1100001644.mm.2	9.92557	10.096	10.0802	10.1285	9.79733	9.95337	10.0722	9.91219	9.95673	9.86761	9.9956	10.0292	9.89924	9.85003	1.01717	0.0139296	0.102253	-0.119204	-0.209359	0.864922	1.32731	0.100536	0.864244	-0.0100355	-0.0607136	0.95879	1.00203	0.00218272	0.0647656	-0.129239	-0.270072	0.829278	TC1100001644.mm.2	Mm.474527	NM_016782	Cntnap1	contactin associated protein-like 1	Down	NotChanged	Down
TC1100001658.mm.2	9.23285	9.64546	9.39077	9.53967	9.21675	9.44422	9.4689	9.35746	9.26801	9.52856	9.35776	9.43388	9.57197	9.71792	1.13689	0.0234474	0.370555	-0.101121	-0.179655	0.882914	0.00107314	0.996684	0.0627888	0.17095	0.247867	1.18745	0.258957	1.06232	0.546868	0.0698295	0.0682113	1.04842	TC1100001658.mm.2	Mm.378883	NM_009708	Rnd2	Rho family GTPase 2	Down	Up	NotChanged
TC1100001688.mm.2	9.94164	9.9369	10.0906	9.82516	10.0459	10.0698	10.0715	10.2085	10.0603	10.0491	10.165	10.0062	10.0031	9.95428	0.0145276	1.0181	0.072767	0.142631	0.235192	1.17706	1.02102	0.00443316	0.265526	-0.0556874	-0.0867102	0.941668	0.0356626	1.06308	0.23544	0.0869438	0.148482	1.1084	TC1100001688.mm.2	Mm.1568	NM_008175	Grn	granulin	Up	Down	Up
TC1100001859.mm.2	8.865	8.86603	8.86449	8.86339	8.86591	8.86635	8.8658	8.86469	8.86625	8.86265	8.86434	8.86498	8.86217	8.86443	0.156826	0.991655	0.150315	0.00107237	0.154551	1.11307	1.00135	0.00230757	0.0151187	-0.002084	-0.286139	0.820094	1.0012	0.140741	0.235142	-0.00101163	-0.131589	0.912826	TC1100001859.mm.2	NA	NM_001042606	Sstr2	somatostatin receptor 2	NotChanged	Down	NotChanged
TC1100001874.mm.2	10.3202	10.3181	10.3196	10.325	10.3156	10.3153	10.3191	10.3145	10.3179	10.319	10.321	10.3197	10.3198	10.3226	1.00525	0.0112169	0.0589789	-0.00424741	-0.17508	0.885719	0.00229846	1.00108	0.00751574	0.00391742	0.165943	1.1219	1.3914	1.29064	0.849514	-0.000329989	-0.00913669	0.993687	TC1100001874.mm.2	Mm.238817	NM_001048057	Rpl38	ribosomal protein L38	Down	Up	NotChanged
TC1100001875.mm.2	8.92541	8.86399	8.85945	9.03029	8.68456	9.15747	9.07491	8.98387	8.77683	9.05724	9.01397	9.14479	9.14647	9.10362	0.378784	0.436214	0.877789	0.0157397	0.0132372	1.00922	0.00207623	1.04079	0.15444	0.157691	0.270252	1.20602	0.00120807	1.00298	0.0130204	0.17343	0.283489	1.21713	TC1100001875.mm.2	Mm.271934	NM_053273	Ttyh2	tweety family member 2	NotChanged	Up	Up
TC1100001999.mm.2	11.2236	11.5465	11.3136	11.5374	11.3722	11.5581	11.3015	11.4653	11.3099	11.7422	11.3823	11.3989	11.5095	11.4448	0.811768	0.622462	0.969	-0.00386406	0.00293387	1.00204	0.00398792	1.05275	0.285308	0.0941407	0.0904178	1.06468	0.288965	0.781349	0.418553	0.0902766	0.0933517	1.06685	TC1100001999.mm.2	Mm.4793	NM_001159324	Gaa	glucosidase, alpha, acid	NotChanged	Up	NotChanged
TC1100002099.mm.2	9.36691	9.36782	9.36793	9.36762	9.36887	9.36832	9.3689	9.36859	9.36862	9.36726	9.36757	9.36871	9.36697	9.36768	0.0122645	1.00593	0.0106719	0.00109497	0.217513	1.16273	0.991097	0.0301667	0.0224691	-0.00102151	-0.219661	0.858767	1.44779	1.33634	0.849918	7.35e-05	-0.00214793	0.998512	TC1100002099.mm.2	Mm.61022	NM_001302630	Osbp2	oxysterol binding protein 2	Up	Down	NotChanged
TC1100002103.mm.2	8.42575	8.24248	8.59255	8.41523	8.52878	8.48512	8.44426	8.73781	8.55512	8.61842	8.62266	8.54573	8.61426	8.61593	0.0133538	1.04565	0.187368	0.131215	0.249023	1.1884	0.00628094	1.03549	0.361639	0.0531833	0.0939798	1.06731	0.00107819	1.00307	0.0792229	0.184398	0.343003	1.26839	TC1100002103.mm.2	Mm.20948	NM_001130458	Tcn2	transcobalamin 2	Up	Up	Up
TC1100002225.mm.2	6.80278	7.43957	6.89382	7.50688	6.77265	7.39924	6.83381	6.9489	6.83625	7.52822	6.83868	6.8044	7.61695	7.50587	1.57589	0.00485004	0.386795	-0.20259	-0.259848	0.835176	0.000541439	1.26384	0.201675	0.300656	0.506866	1.42096	0.0163231	1.48655	0.712866	0.0980663	0.247018	1.18675	TC1100002225.mm.2	Mm.12906	NM_001190448	Ddc	dopa decarboxylase	Down	Up	Up
TC1100002421.mm.2	9.88116	9.98661	9.84616	10.0094	9.64741	9.69711	9.89615	9.62754	9.79378	9.79275	9.90981	9.74852	9.89463	9.90135	1.00153	0.00118333	0.0173103	-0.198426	-0.361195	0.778519	0.00207357	0.990797	0.0922471	0.117015	0.19459	1.1444	1.0207	0.0312524	0.163418	-0.0814109	-0.166605	0.890937	TC1100002421.mm.2	Mm.180003	NM_001033865	Rps27a	ribosomal protein S27A	Down	Up	Down
TC1100002559.mm.2	5.46548	5.21538	5.33472	5.35486	5.5133	5.47363	5.45896	5.28121	7.81996	5.31333	5.38782	5.23314	5.34105	5.45584	0.0029257	1.00431	0.303506	0.566802	1.32946	2.51308	1.0116	7.05e-05	0.305708	-0.563175	-1.32436	0.399327	1.05072	0.805125	0.956234	0.00362693	0.00510062	1.00354	TC1100002559.mm.2	Mm.4915	NM_001099641	Gabra6	gamma-aminobutyric acid (GABA) A receptor, subunit alpha 6	Up	Down	NotChanged
TC1100002598.mm.2	11.2996	11.2995	11.2997	11.2995	11.2995	11.2996	11.2997	11.2996	11.2995	11.2994	11.2995	11.2995	11.2993	11.2991	1.42388	1.55898	0.947319	4.23e-06	0.027353	1.01914	1.00179	0.0130758	0.0379524	-0.000205678	-0.132133	0.912481	1.00206	0.0956544	0.0501115	-0.000201443	-0.10478	0.929947	TC1100002598.mm.2	Mm.154358	NM_001252459	Cyfip2	cytoplasmic FMR1 interacting protein 2	NotChanged	Down	NotChanged
TC1100002783.mm.2	10.6064	10.993	10.5626	11.1582	10.3537	10.766	10.4933	10.6795	10.5611	11.0951	10.8105	10.5955	10.9166	10.9407	1.06985	0.00383234	0.179224	-0.259333	-0.33595	0.792262	3.41e-05	1.00027	0.0255932	0.300975	0.394528	1.31451	0.339696	0.265907	0.814128	0.0416421	0.0585781	1.04144	TC1100002783.mm.2	Mm.291442	NM_001290817	Sparc	secreted acidic cysteine rich glycoprotein	Down	Up	NotChanged
TC1100002788.mm.2	6.40888	7.48871	6.34905	7.63669	5.894	7.28428	6.26953	6.73168	6.19394	7.58163	6.22841	6.45193	7.35143	6.87452	1.34519	0.000166042	0.285024	-0.496146	-0.934908	0.523076	8.99e-05	1.23391	0.266031	0.422897	0.77214	1.7078	0.333608	0.00880276	0.870059	-0.0732491	-0.162767	0.89331	TC1100002788.mm.2	Mm.89320	NM_001290821	Glra1	glycine receptor, alpha 1 subunit	Down	Up	Down
TC1100002907.mm.2	8.42539	8.38268	8.32956	8.58877	8.48194	8.45919	8.4827	8.78737	8.694	8.63864	8.59949	8.65721	8.7472	8.57133	0.0070232	1.05065	0.130531	0.149441	0.275627	1.21052	0.0545874	1.3619	0.435089	0.0617337	0.124692	1.09027	0.000837618	1.00235	0.0229934	0.211174	0.400319	1.3198	TC1100002907.mm.2	Mm.398221	NM_001331114	Aldh3a2	aldehyde dehydrogenase family 3, subfamily A2	Up	NotChanged	Up
TC1100003055.mm.2	8.11224	8.05024	8.18653	7.91197	7.9764	8.26491	8.28075	8.34607	8.20526	8.20373	8.79738	8.3021	8.30473	8.2933	0.0113323	1.04896	0.126866	0.149432	0.24978	1.18903	0.0020255	1.0447	0.224983	0.165567	0.229546	1.17247	0.000382275	1.00158	0.0400778	0.314999	0.479326	1.39409	TC1100003055.mm.2	Mm.15819	NM_001291058	Cd68	CD68 antigen	Up	Up	Up
TC1100003107.mm.2	11.0186	10.5932	10.845	10.6527	11.1673	11.2168	11.1169	11.2743	11.0929	11.1929	11.0969	11.1151	11.1389	11.1073	0.000105337	1.00014	0.0206658	0.396296	0.435169	1.35207	1.02219	0.00946173	0.287229	-0.043415	-0.0897787	0.939667	0.000294267	1.00041	0.033433	0.352881	0.345391	1.2705	TC1100003107.mm.2	Mm.2647	NM_011072	Pfn1	profilin 1	Up	Down	Up
TC1100003122.mm.2	10.4692	10.6629	10.4217	10.7572	10.4591	10.4301	10.2381	10.6345	10.2866	10.6603	10.552	10.5082	10.5939	10.4598	1.0266	0.00652966	0.159328	-0.168078	-0.261461	0.834243	0.00146024	1.02182	0.113654	0.145151	0.231188	1.1738	0.982966	0.33937	0.803763	-0.0229268	-0.030273	0.979235	TC1100003122.mm.2	Mm.27768	NM_134022	6330403K07Rik	RIKEN cDNA 6330403K07 gene	Down	Up	NotChanged
TC1100003288.mm.2	9.57842	9.48277	9.5609	9.62001	9.26658	9.34071	9.50421	9.30883	9.3899	9.42418	9.42405	9.33399	9.4422	9.48574	1.00099	0.00111763	0.00579859	-0.198483	-0.367154	0.77531	0.00796508	1.05754	0.251806	0.0599886	0.117944	1.08519	1.00113	0.00163777	0.00941164	-0.138494	-0.24921	0.841357	TC1100003288.mm.2	Mm.22723	NM_207523	Rpl23a	ribosomal protein L23A	Down	Up	Down
TC1100003303.mm.2	10.3839	10.3446	10.4189	10.279	10.4619	10.3427	10.4398	10.377	10.4239	10.217	10.369	10.4033	10.2296	10.2898	0.0668721	1.03945	0.207852	0.0524701	0.125245	1.09069	1.00225	0.00166078	0.0435262	-0.107338	-0.217973	0.859773	1.07646	0.0431399	0.287244	-0.0548678	-0.0927273	0.937748	TC1100003303.mm.2	Mm.9001	NM_008702	Nlk	nemo like kinase	NotChanged	Down	Down
TC1100003326.mm.2	8.21589	8.30103	8.16502	8.35591	8.16791	8.33323	8.40224	8.23285	8.17661	8.36958	8.37913	8.45371	8.43005	8.46519	0.733892	0.909382	0.961749	0.00310744	-0.0277357	0.980959	0.000138809	1.00059	0.0225281	0.156963	0.339645	1.26545	0.00128261	1.00321	0.0246354	0.16007	0.311909	1.24135	TC1100003326.mm.2	Mm.439665	NM_001033711	Evi2a	ecotropic viral integration site 2a	NotChanged	Up	Up
TC1100003406.mm.2	10.0439	10.0295	10.037	9.94366	10.0991	10.0259	10.0961	10.0366	10.0767	10.0206	10.0193	10.0962	9.95218	9.99258	0.0718437	1.00709	0.110738	0.0533711	0.152814	1.11174	1.0021	0.00565259	0.114038	-0.0507176	-0.153747	0.898913	1.12553	0.950694	0.938669	0.00265349	-0.000932396	0.999354	TC1100003406.mm.2	Mm.240885	NM_019819	Dusp14	dual specificity phosphatase 14	NotChanged	Down	NotChanged
TC1100003422.mm.2	8.24461	8.32284	8.28738	8.14927	7.96285	8.00887	8.17772	8.17521	8.17805	8.1539	8.09091	8.15941	8.09164	8.17966	1.01456	0.00725079	0.0418303	-0.150481	-0.331148	0.794904	0.172819	1.34526	0.525739	0.034561	0.062448	1.04424	1.0018	0.00234352	0.04473	-0.11592	-0.2687	0.830067	TC1100003422.mm.2	Mm.178524	NM_001029934	Usp32	ubiquitin specific peptidase 32	Down	NotChanged	Down
TC1100003491.mm.2	8.62334	8.72124	8.66538	8.69306	8.5844	8.6099	8.66167	8.61476	8.6451	8.61786	8.63291	8.63398	8.6033	8.61474	1.00448	0.00568038	0.0847412	-0.0525884	-0.33378	0.793455	1.59824	0.661836	0.866641	-0.00260741	0.0107834	1.0075	1.00343	0.0047092	0.0728706	-0.0551958	-0.322997	0.799408	TC1100003491.mm.2	Mm.246436	NM_001168471	Dynll2	dynein light chain LC8-type 2	Down	NotChanged	Down
TC1100003496.mm.2	8.69381	8.71034	8.70275	8.71549	8.69467	8.69442	8.69863	8.6882	8.69743	8.69744	8.70084	8.69364	8.70044	8.70404	1.00393	0.122273	0.0987194	-0.0109283	-0.266656	0.831244	0.0294736	0.991747	0.104541	0.0046121	0.119674	1.08649	1.01111	0.12343	0.280778	-0.00631619	-0.146982	0.903138	TC1100003496.mm.2	Mm.400451	NM_001201341	Msi2	musashi RNA-binding protein 2	NotChanged	Up	NotChanged
TC1100003664.mm.2	10.4568	10.4645	10.541	10.4558	10.5697	10.5905	10.6489	10.6065	10.5809	10.4395	10.4475	10.6154	10.5207	10.5738	0.00178158	1.00343	0.00371287	0.119798	0.240635	1.18151	1.0035	0.00332246	0.0812076	-0.0799381	-0.159948	0.895058	0.941317	1.16892	0.357204	0.0398599	0.0806877	1.05752	TC1100003664.mm.2	Mm.41252	NM_001159319	Cacnb1	calcium channel, voltage-dependent, beta 1 subunit	Up	Down	NotChanged
TC1100003665.mm.2	7.62952	7.62919	7.6303	7.62886	7.63067	7.62872	7.63033	7.62988	7.62977	7.62849	7.62974	7.63024	7.62907	7.62864	0.187091	0.998505	0.395149	0.000409284	0.0847604	1.06051	0.993738	0.0331949	0.210113	-0.000637879	-0.257918	0.836294	1.01181	0.162496	0.628431	-0.000228595	-0.173158	0.886899	TC1100003665.mm.2	Mm.181008	NM_146028	Stac2	SH3 and cysteine rich domain 2	NotChanged	Down	NotChanged
TC1100003688.mm.2	9.87049	9.89594	9.89082	9.96189	9.97871	10.0396	9.97509	10.1305	10.1008	9.95406	9.91544	10.0912	9.93415	9.93286	0.00134187	1.0028	0.00807798	0.14015	0.292828	1.22504	1.00893	0.00230188	0.114658	-0.0793909	-0.175946	0.885187	0.0531021	1.00814	0.154554	0.0607592	0.116882	1.08439	TC1100003688.mm.2	Mm.390397	NM_145434	Nr1d1	nuclear receptor subfamily 1, group D, member 1	Up	Down	NotChanged
TC1100003698.mm.2	8.95853	8.95848	8.95838	8.95832	8.95873	8.95868	8.95878	8.95866	8.9588	8.95869	8.95843	8.95882	8.95855	8.95888	0.0136603	1.00616	0.00281926	0.000305094	0.368217	1.29076	1.46437	0.430447	0.526977	-5.93e-05	-0.0792257	0.946566	0.0149091	1.00675	0.0410479	0.000245774	0.288991	1.22179	TC1100003698.mm.2	Mm.133193	NM_001361584	Krt222	keratin 222	Up	NotChanged	Up
TC1100003766.mm.2	8.79192	9.47003	8.97824	9.44866	8.85905	9.23053	8.85869	9.09945	9.02049	9.50559	8.99869	9.0333	9.41077	9.39179	0.882722	0.0562031	0.438037	-0.158571	-0.199039	0.87113	0.000479153	1.01456	0.0846995	0.254387	0.302883	1.23361	0.0833741	0.303555	0.65127	0.0958153	0.103843	1.07463	TC1100003766.mm.2	Mm.281700	NM_001359052	Hap1	huntingtin-associated protein 1	NotChanged	Up	NotChanged
TC1100003784.mm.2	6.00375	7.07769	5.97101	6.80319	5.89256	7.16239	5.9741	6.04343	5.99557	7.16539	6.04659	5.92129	7.29266	7.10918	1.00668	0.0143866	0.520724	-0.2503	-0.48441	0.714789	7.35e-05	1.46452	0.233231	0.493414	1.06236	2.08834	0.00387904	1.43551	0.571093	0.243114	0.577947	1.49272	TC1100003784.mm.2	Mm.10096	NM_010410	Hcrt	hypocretin	Down	Up	Up
TC1100003807.mm.2	7.54615	8.02731	7.63203	8.0294	7.38375	7.85382	7.48031	7.5737	7.38726	8.01418	7.59521	7.60317	7.84969	7.78816	1.0138	0.00144813	0.132378	-0.272954	-0.481961	0.716004	0.000482233	1.01523	0.081292	0.234315	0.399837	1.31936	1.43225	0.0565638	0.807191	-0.0386391	-0.0821241	0.944666	TC1100003807.mm.2	Mm.29210	NM_012037	Vat1	vesicle amine transport 1	Down	Up	NotChanged
TC1100003856.mm.2	9.24742	9.32532	9.74683	9.27088	9.12811	9.21908	9.48129	9.64356	9.3264	9.23848	9.58392	9.45867	9.38052	9.52886	0.839797	0.289965	0.807927	-0.0379228	-0.0728545	0.950755	0.0360697	1.06038	0.500203	0.0784011	0.121991	1.08824	0.437377	0.769659	0.772909	0.0404783	0.049136	1.03465	TC1100003856.mm.2	Mm.1239	NM_001131020	Gfap	glial fibrillary acidic protein	NotChanged	Up	NotChanged
TC1100003966.mm.2	9.56255	9.70442	9.79097	9.67165	9.86978	9.69312	9.70143	9.84874	9.54615	9.68247	9.55672	9.71065	9.42333	9.61904	0.0528579	1.23621	0.533881	0.0494461	0.0606616	1.04294	1.51807	0.0103809	0.126853	-0.133404	-0.197201	0.872241	1.05303	0.0315625	0.267444	-0.0839575	-0.136539	0.909699	TC1100003966.mm.2	Mm.222178	NM_011101	Prkca	protein kinase C, alpha	NotChanged	Down	Down
TC1100003986.mm.2	8.67076	9.24627	8.68765	9.39747	7.57042	9.21454	9.81142	8.89317	8.41694	9.4301	9.60176	9.07084	9.49301	9.8187	1.12218	0.00201519	0.623055	-0.219244	-0.194616	0.873806	1e-05	1.17139	0.139897	0.701586	0.860899	1.81617	0.000161007	1.00099	0.0806475	0.482342	0.666283	1.58698	TC1100003986.mm.2	Mm.38548	NM_001165934	Rgs9	regulator of G-protein signaling 9	Down	Up	Up
TC1100004196.mm.2	9.64206	9.86925	9.79176	9.85216	9.66189	9.75385	9.80961	9.7239	9.77915	9.76351	9.84282	9.79233	9.83711	9.78535	1.07794	0.0566815	0.491302	-0.0431258	-0.113985	0.924032	0.00749791	0.996344	0.0907423	0.0585409	0.136219	1.09902	1.00683	0.866968	0.790851	0.0154151	0.0222337	1.01553	TC1100004196.mm.2	Mm.253403	NM_001164798	Slc38a10	solute carrier family 38, member 10	NotChanged	Up	NotChanged
TC1100004217.mm.2	11.028	11.1293	11.0564	11.2478	11.172	11.2145	11.25	11.1673	11.2068	11.255	11.225	11.3311	11.2597	11.2694	0.0341571	1.02436	0.174487	0.0867821	0.139548	1.10156	0.000615706	1.00081	0.0217304	0.0659188	0.0935541	1.067	0.00134819	1.00375	0.0459827	0.152701	0.233102	1.17536	TC1100004217.mm.2	Mm.30016	NM_133796	Arhgdia	Rho GDP dissociation inhibitor (GDI) alpha	Up	Up	Up
TC1100004231.mm.2	9.14687	9.14681	9.14674	9.14675	9.14707	9.1471	9.14696	9.14706	9.14705	9.14675	9.14702	9.14707	9.14705	9.14706	0.0138935	1.00621	0.000410517	0.000253986	0.363305	1.28637	1.01811	0.433459	0.389173	-6e-05	-0.141667	0.906471	0.0776125	1.00697	0.027266	0.000193985	0.221638	1.16606	TC1100004231.mm.2	Mm.871	NM_009053	Rfng	RFNG O-fucosylpeptide 3-beta-N-acetylglucosaminyltransferase	Up	NotChanged	NotChanged
TC1100004272.mm.2	9.46087	9.5573	9.46082	9.69206	9.4592	9.56939	9.58863	9.42828	9.57653	9.41248	9.73943	9.7538	9.65934	9.64205	0.8401	0.737901	0.785864	-0.0183575	-0.0271304	0.98137	0.00201755	1.05017	0.14295	0.117015	0.23008	1.1729	0.0357599	1.33972	0.268653	0.0986574	0.20295	1.15105	TC1100004272.mm.2	Mm.2214	NM_001284392	Sept4	septin 4	NotChanged	Up	Up
TC1100004274.mm.2	11.1029	11.126	11.1333	11.1384	10.967	10.9276	11.0633	10.9671	10.9803	11.0198	11.0739	10.9388	11.0446	11.0802	1.00221	0.00149729	0.00180844	-0.144095	-0.275891	0.82594	0.00957095	1.04023	0.176807	0.0503948	0.0761084	1.05417	1.00221	0.00247587	0.0188182	-0.0937001	-0.199782	0.870682	TC1100004274.mm.2	Mm.10247	NM_001159483	Rpl19	ribosomal protein L19	Down	Up	Down
TC1100004295.mm.2	9.41091	9.39504	9.41791	9.41047	9.39707	9.38793	9.40137	9.39434	9.38577	9.40828	9.40237	9.3909	9.4087	9.40912	1.00498	0.00905633	0.0414102	-0.0152835	-0.214584	0.861795	0.0247254	0.992573	0.0480868	0.0105755	0.176414	1.13007	1.01447	0.121967	0.459569	-0.00470809	-0.0381696	0.97389	TC1100004295.mm.2	Mm.1260	NM_001077529	Nme2	NME/NM23 nucleoside diphosphate kinase 2	Down	Up	NotChanged
TC1200000130.mm.2	10.5181	10.6056	10.4137	10.5859	10.5037	10.6325	10.617	10.6811	10.5938	10.5515	10.5491	10.5512	10.7685	10.6719	0.0354099	1.00499	0.206478	0.074812	0.141667	1.10318	1.08244	0.204151	0.815765	0.0128394	0.0141532	1.00986	0.0393045	1.03487	0.200531	0.0876514	0.15582	1.11405	TC1200000130.mm.2	Mm.281715	NM_001361702	Ntsr2	neurotensin receptor 2	Up	NotChanged	Up
TC1200000336.mm.2	10.3879	10.5012	10.4726	10.5687	10.3295	10.5218	10.6265	10.5039	10.389	10.5052	10.5286	10.517	10.5764	10.6081	0.812078	0.623449	0.899164	-0.00845271	0.00332497	1.00231	0.0074333	1.03745	0.246673	0.0729208	0.122424	1.08856	0.0464848	1.03103	0.192315	0.0644681	0.125749	1.09107	TC1200000336.mm.2	Mm.126525	NM_001361686	Dgkb	diacylglycerol kinase, beta	NotChanged	Up	Up
TC1200000348.mm.2	9.56608	9.39266	9.57296	9.28232	9.62139	9.42428	9.4769	9.53711	9.4946	9.28231	9.4263	9.47696	9.31095	9.28113	0.318483	1.01208	0.500349	0.057353	0.0983849	1.07057	0.98978	0.000688329	0.0184811	-0.155327	-0.296537	0.814204	1.09444	0.0201348	0.283812	-0.0979741	-0.198153	0.871666	TC1200000348.mm.2	Mm.4866	NM_001163154	Etv1	ets variant 1	NotChanged	Down	Down
TC1200000603.mm.2	9.0736	9.21774	9.11425	9.18384	8.94692	8.89703	9.00486	8.84926	8.94315	8.88906	8.88513	8.85611	8.9235	8.96496	1.00036	0.0009985	0.00178591	-0.219113	-0.386442	0.765014	1.57098	0.118773	0.469713	-0.0244939	-0.0308973	0.978811	1.00014	0.000742363	0.00143076	-0.243607	-0.417339	0.748804	TC1200000603.mm.2	Mm.296338	NM_001310595	Psma3	proteasome (prosome, macropain) subunit, alpha type 3	Down	NotChanged	Down
TC1200000647.mm.2	7.58726	7.69328	7.56513	7.77321	7.40203	7.67352	7.7245	7.66241	7.51921	7.76604	7.72508	7.60663	7.80596	7.83821	1.16701	0.0762642	0.470796	-0.0583864	-0.13311	0.911864	0.00139602	1.01001	0.0714289	0.152053	0.457095	1.37277	0.0236241	1.02635	0.184711	0.0936669	0.323985	1.25178	TC1200000647.mm.2	Mm.341677	NM_001313977	Prkch	protein kinase C, eta	NotChanged	Up	Up
TC1200000737.mm.2	8.11201	8.1774	8.35579	8.12605	8.22781	8.18148	8.36313	8.12524	8.4436	8.16082	8.37028	8.18816	8.42428	8.36411	0.040347	1.10248	0.38487	0.0754369	0.196464	1.14589	0.0757426	1.05871	0.685814	0.0332823	0.181887	1.13437	0.0217435	1.188	0.203771	0.108719	0.378351	1.29985	TC1200000737.mm.2	Mm.206631	NM_133798	Exd2	exonuclease 3'-5' domain containing 2	Up	NotChanged	Up
TC1200000740.mm.2	9.62915	9.83669	9.94438	9.75558	9.62664	9.66676	9.83015	9.74324	9.80899	9.80132	9.7937	9.74696	9.86	9.84846	1.13258	0.0464373	0.49894	-0.0562936	-0.100748	0.932549	0.00669376	1.01294	0.141888	0.0749308	0.158125	1.11584	0.733642	0.775119	0.803488	0.0186372	0.057377	1.04057	TC1200000740.mm.2	Mm.308296	NM_001081421	Galnt16	polypeptide N-acetylgalactosaminyltransferase 16	Down	Up	NotChanged
TC1200000769.mm.2	9.84596	9.8521	9.90517	9.86621	9.86708	9.81659	9.86496	9.83112	9.84174	9.82134	9.84347	9.84217	9.80611	9.81359	1.01467	0.0921789	0.212576	-0.0230616	-0.15779	0.896397	1.00527	0.0160808	0.164297	-0.0189631	-0.12508	0.916953	1.00357	0.00557231	0.0415562	-0.0420246	-0.282869	0.821955	TC1200000769.mm.2	Mm.261333	NM_001167983	Sipa1l1	signal-induced proliferation-associated 1 like 1	NotChanged	Down	Down
TC1200000833.mm.2	8.03453	8.03445	8.03434	8.03427	8.03409	8.03405	8.03454	8.03427	8.03434	8.03392	8.03402	8.03427	8.03397	8.03398	1.04752	1.04128	0.234375	-0.000138981	-0.189884	0.876676	1.00162	0.00556529	0.0736992	-0.000225443	-0.361825	0.77818	1.00452	0.0140177	0.00336935	-0.000364424	-0.551709	0.682212	TC1200000833.mm.2	Mm.246513	NM_010234	Fos	FBJ osteosarcoma oncogene	NotChanged	Down	Down
TC1200001047.mm.2	9.8806	9.16887	10.2517	8.78223	8.95998	9.03366	10.0633	10.4387	10.2163	9.31173	9.20224	9.31241	9.4319	10.1817	0.00833962	1.09604	0.642217	0.221528	0.208113	1.15518	0.237071	0.00223692	0.501882	-0.254392	-0.216822	0.860459	0.0387845	0.0317364	0.934241	-0.0328634	-0.00870938	0.993981	TC1200001047.mm.2	Mm.482074	NM_009252	Serpina3n	serine (or cysteine) peptidase inhibitor, clade A, member 3N	Up	Down	Down
TC1200001108.mm.2	10.3291	10.2867	10.3929	10.2152	10.4248	10.4195	10.3967	10.4792	10.4109	10.4022	10.4122	10.424	10.3664	10.3666	0.00177084	1.00352	0.0412304	0.120237	0.216876	1.16221	1.00318	0.0121818	0.121947	-0.0319308	-0.0498731	0.966021	0.00320233	1.00484	0.0943182	0.0883065	0.167002	1.12272	TC1200001108.mm.2	Mm.41911	NM_010010	Cyp46a1	cytochrome P450, family 46, subfamily a, polypeptide 1	Up	Down	Up
TC1200001125.mm.2	6.44402	7.86701	6.73393	7.98509	6.14834	7.87532	6.73066	6.58057	6.40035	8.36899	6.36168	6.59445	7.73903	7.71063	1.41307	0.000934382	0.339557	-0.510469	-0.79127	0.577835	0.000102423	1.36222	0.244655	0.60791	0.846922	1.79866	0.0404033	0.0287601	0.863185	0.0974412	0.0556526	1.03933	TC1200001125.mm.2	Mm.157069	NM_001190703	Dlk1	delta like non-canonical Notch ligand 1	Down	Up	Up
TC1200001210.mm.2	9.8244	9.86631	10.0471	10.1948	10.095	10.0844	9.93552	9.99953	9.68801	9.96446	9.94246	9.82339	9.66145	9.57111	0.488738	0.511393	0.847364	-0.022672	0.0140027	1.00975	1.06709	0.00033803	0.15531	-0.167929	-0.274473	0.826752	1.05147	0.0103618	0.144637	-0.190601	-0.260471	0.834815	TC1200001210.mm.2	Mm.181430	NM_030238	Dync1h1	dynein cytoplasmic 1 heavy chain 1	NotChanged	Down	Down
TC1200001485.mm.2	5.40538	5.39329	5.53494	5.43944	5.39208	5.39492	5.4485	5.3542	5.53422	6.08013	5.45671	5.57157	5.42591	5.44566	1.0791	0.109868	0.69246	-0.0184763	-0.00748456	0.994826	0.0016442	1.02558	0.243141	0.17121	0.706206	1.63151	0.0191988	1.08039	0.29075	0.152734	0.698721	1.62307	TC1200001485.mm.2	NA	NA	NA	NA	NotChanged	Up	Up
TC1200001489.mm.2	7.99974	8.10031	8.02221	8.06942	7.77014	7.90767	8.17383	7.8585	7.97	8.02607	8.06183	8.01541	8.0792	8.1409	1.09701	0.0148692	0.180159	-0.111894	-0.220534	0.858248	0.00190975	1.03347	0.133231	0.128654	0.338816	1.26472	1.06081	1.02561	0.615191	0.0167596	0.118282	1.08544	TC1200001489.mm.2	Mm.273333	NM_001355609	Itgb1bp1	integrin beta 1 binding protein 1	Down	Up	NotChanged
TC1200001568.mm.2	10.5376	10.6091	10.5097	10.6611	10.4748	10.4021	10.5059	10.341	10.4424	10.4049	10.4702	10.4393	10.4456	10.5159	1.00262	0.00137527	0.0158993	-0.146174	-0.27714	0.825225	0.167851	1.46111	0.541943	0.0219361	0.0861705	1.06155	1.00167	0.00185056	0.0266904	-0.124238	-0.19097	0.876017	TC1200001568.mm.2	Mm.279839	NM_011300	Rps7	ribosomal protein S7	Down	NotChanged	Down
TC1200001869.mm.2	9.84151	9.80449	9.8033	9.77617	9.88273	9.90336	9.85149	9.86481	9.85469	9.89448	9.83641	9.83822	9.87096	9.8401	0.00411718	1.00466	0.00832826	0.0650475	0.369323	1.29175	1.01041	0.0168556	0.337378	-0.0153814	-0.0749206	0.949394	0.00510129	1.00552	0.0286246	0.0496661	0.294402	1.22638	TC1200001869.mm.2	Mm.3770	NM_001135559	Sos2	SOS Ras/Rho guanine nucleotide exchange factor 2	Up	Down	Up
TC1200001931.mm.2	8.98976	9.09473	9.10994	9.18465	9.09536	8.95337	8.93136	9.03541	8.93473	8.94291	9.00304	9.00324	8.72107	8.83702	1.00384	0.00285385	0.0870716	-0.104726	-0.198733	0.871316	1.60759	0.0309366	0.207241	-0.0885902	-0.1696	0.889089	1.00059	0.00111796	0.024916	-0.193316	-0.368333	0.774677	TC1200001931.mm.2	Mm.44465	NM_172805	Kcnh5	potassium voltage-gated channel, subfamily H (eag-related), member 5	Down	Down	Down
TC1200002080.mm.2	7.42444	7.52433	7.07071	7.5786	7.05957	7.55428	7.77955	7.40615	7.2782	7.51024	7.69848	7.40345	7.57975	7.87031	0.257262	0.21281	0.926275	0.0160256	0.229444	1.17238	0.000924272	1.19726	0.219999	0.196901	0.342939	1.26834	0.00901799	1.09766	0.180899	0.212926	0.572383	1.48698	TC1200002080.mm.2	Mm.152484	NM_001033334	Syndig1l	synapse differentiation inducing 1 like	NotChanged	Up	Up
TC1200002083.mm.2	12.1577	12.1602	12.1589	12.1594	12.1616	12.1624	12.1616	12.1612	12.1598	12.1628	12.1619	12.1621	12.1619	12.1617	0.011399	1.00566	0.0128095	0.00230363	0.135757	1.09867	0.0360969	0.990816	0.171098	0.00073863	0.0554254	1.03917	0.0113305	1.00607	0.0060321	0.00304226	0.191182	1.1417	TC1200002083.mm.2	Mm.24446	NM_178065	Arel1	apoptosis resistant E3 ubiquitin protein ligase 1	Up	Up	Up
TC1200002113.mm.2	9.46745	9.46893	9.39618	9.26624	9.61796	9.63435	9.52451	9.76887	9.49015	9.61571	9.43437	9.48317	9.64475	9.34473	0.000521373	1.0018	0.0190608	0.207469	0.330774	1.25769	1.0229	0.00210113	0.20537	-0.102623	-0.144397	0.904758	0.0207461	1.03776	0.197226	0.104846	0.186378	1.1379	TC1200002113.mm.2	Mm.185890	NM_001080943	Zdhhc22	zinc finger, DHHC-type containing 22	Up	Down	Up
TC1200002421.mm.2	10.9381	10.8953	10.8809	10.9675	10.8004	10.7776	10.9374	10.6597	10.9008	10.794	10.926	10.6942	10.9268	10.9928	1.02591	0.0279172	0.100675	-0.105252	-0.194603	0.873813	0.0661541	1.42654	0.49931	0.0515647	0.0707143	1.05024	1.06524	0.0519599	0.392452	-0.0536872	-0.123889	0.917711	TC1200002421.mm.2	Mm.318	NM_001361914	2010107E04Rik	RIKEN cDNA 2010107E04 gene	Down	NotChanged	NotChanged
TC1200002536.mm.2	6.22908	6.401	6.13584	6.37818	5.99538	6.40671	6.63556	6.39925	6.20634	6.60167	6.61632	6.42872	6.53862	6.61988	0.292814	0.912849	0.743519	0.0426241	0.173878	1.12809	0.000634819	1.02476	0.0970904	0.23239	0.601276	1.51706	0.000483381	1.00104	0.0132154	0.275015	0.775153	1.71137	TC1200002536.mm.2	Mm.326723	NM_001361910	Serpina9	serine (or cysteine) peptidase inhibitor, clade A (alpha-1 antiproteinase, antitrypsin), member 9	NotChanged	Up	Up
TC1300000244.mm.2	7.84877	7.85028	7.84954	7.85048	7.84797	7.8474	7.84854	7.84767	7.84815	7.84771	7.8482	7.84806	7.84856	7.849	1.0053	0.0116478	0.0109782	-0.00181945	-0.469151	0.722389	0.144	0.991155	0.261454	0.000357833	0.07554	1.05376	1.0042	0.0123613	0.0233563	-0.00146162	-0.393611	0.761222	TC1300000244.mm.2	Mm.158272	NM_153173	Hist1h4h	histone cluster 1, H4h	Down	NotChanged	Down
TC1300000425.mm.2	8.30277	8.30679	8.69944	8.50098	7.95935	8.23623	8.11152	8.50384	8.3342	8.14404	8.62307	8.133	8.48307	8.44904	1.12227	0.00818483	0.136809	-0.223462	-0.396379	0.759763	0.00255164	1.18133	0.337912	0.137413	0.273238	1.20852	0.729232	0.0569033	0.54654	-0.0860487	-0.123142	0.918186	TC1300000425.mm.2	Mm.2639	NM_010745	Ly86	lymphocyte antigen 86	Down	Up	NotChanged
TC1300000534.mm.2	10.9106	10.8465	10.9626	10.8317	11.0024	10.8898	11.0206	10.9723	10.9362	10.8677	10.927	11.024	10.8672	10.9042	0.0398675	1.01065	0.0924606	0.0763878	0.151589	1.11079	1.50793	0.0654448	0.250414	-0.0462229	-0.0981061	0.934259	0.75208	1.05883	0.494395	0.0301649	0.0534832	1.03777	TC1300000534.mm.2	Mm.44529	NM_026056	Cap2	CAP, adenylate cyclase-associated protein, 2 (yeast)	Up	NotChanged	NotChanged
TC1300000630.mm.2	7.91942	8.22495	7.81375	7.96393	8.05295	8.01184	7.91505	7.91964	8.00682	8.18275	7.99187	8.06817	7.99755	8.02529	0.48824	0.806224	0.993919	0.000747236	-0.0309024	0.978808	0.00652746	1.01532	0.147044	0.0718636	0.178563	1.13176	0.0266462	1.24886	0.483883	0.0726108	0.147661	1.10777	TC1300000630.mm.2	Mm.89484	NM_019968	Arl10	ADP-ribosylation factor-like 10	NotChanged	Up	Up
TC1300000633.mm.2	10.9353	10.4256	10.773	10.3115	11.0518	10.9525	10.8161	11.0722	10.9056	10.9632	10.8054	10.7266	10.9726	10.9161	0.000204185	1.00117	0.0923897	0.348294	0.456705	1.3724	1.58458	0.0254781	0.253094	-0.0828863	-0.112605	0.924917	0.00281673	1.0082	0.165852	0.265408	0.3441	1.26936	TC1300000633.mm.2	Mm.29353	NM_025933	Higd2a	HIG1 domain family, member 2A	Up	Down	Up
TC1300000667.mm.2	8.22468	8.42478	8.32487	8.40075	8.22951	8.2476	8.34931	8.17819	8.2593	8.24001	8.28246	8.32498	8.23099	8.27443	1.07213	0.0339999	0.144501	-0.0909907	-0.284852	0.820826	0.161823	1.46785	0.602068	0.0177915	0.0369831	1.02597	1.06054	0.0343654	0.205452	-0.0731992	-0.247869	0.842139	TC1300000667.mm.2	Mm.45233	NM_026211	Tmed9	transmembrane p24 trafficking protein 9	Down	NotChanged	Down
TC1300000883.mm.2	6.7491	8.23852	6.53443	8.52557	6.83649	8.3091	6.73475	6.68343	6.6564	8.54634	6.77754	6.7669	8.59801	8.51828	0.670088	0.00281102	0.468676	-0.467871	-0.555338	0.680497	4.95e-06	1.01265	0.181559	0.797383	1.06557	2.09299	0.00137447	0.693303	0.639002	0.329512	0.510229	1.42428	TC1300000883.mm.2	Mm.41993	NM_010020	Slc6a3	solute carrier family 6 (neurotransmitter transporter, dopamine), member 3	Down	Up	Up
TC1300000891.mm.2	7.71316	7.71313	7.71317	7.71307	7.71337	7.7132	7.71325	7.71329	7.71331	7.71321	7.71322	7.7133	7.71325	7.71324	0.0147928	1.00648	0.00385702	0.000151979	0.413684	1.33208	1.00882	0.414425	0.281458	-3.84e-05	-0.103079	0.931044	0.0160635	1.00698	0.00549735	0.000113535	0.310605	1.24023	TC1300000891.mm.2	Mm.278509	NM_001024508	Brd9	bromodomain containing 9	Up	NotChanged	Up
TC1300000969.mm.2	8.53015	8.57153	8.53918	8.58091	8.49802	8.47336	8.5491	8.42325	8.52705	8.49198	8.59248	8.52969	8.54097	8.57401	1.00439	0.00566828	0.0495891	-0.0612899	-0.260603	0.834739	0.00864602	1.00235	0.104412	0.0516716	0.247456	1.18711	1.33752	0.902378	0.667442	-0.00961828	-0.0131468	0.990929	TC1300000969.mm.2	Mm.12481	NM_007684	Cetn3	centrin 3	Down	Up	NotChanged
TC1300000972.mm.2	11.6805	11.68	11.6851	11.6774	11.6834	11.6786	11.68	11.6862	11.6835	11.6763	11.6815	11.6865	11.6709	11.6742	1.24946	1.3723	0.480775	0.00156545	0.0155328	1.01082	1.00023	0.0261911	0.198503	-0.00444589	-0.101915	0.931795	1.01432	0.136028	0.397769	-0.00288043	-0.0863826	0.941881	TC1300000972.mm.2	Mm.24001	NM_001170537	Mef2c	myocyte enhancer factor 2C	NotChanged	Down	NotChanged
TC1300001043.mm.2	10.5002	10.4637	10.5037	10.4717	10.5036	10.4446	10.508	10.4435	10.4852	10.4075	10.4595	10.454	10.3979	10.4102	1.24759	1.17205	0.663257	-0.00783153	-0.0393843	0.97307	0.996831	0.00696338	0.0273265	-0.0511754	-0.182046	0.881452	1.00325	0.00430491	0.0086277	-0.0590069	-0.221431	0.857714	TC1300001043.mm.2	Mm.37533	NM_001284189	Homer1	homer scaffolding protein 1	NotChanged	Down	Down
TC1300001263.mm.2	7.44896	7.86925	7.46835	7.92137	7.44979	7.69099	7.51442	7.55752	7.45579	7.80765	7.23456	7.36925	7.84301	7.68684	1.20572	0.11589	0.349234	-0.143279	-0.245095	0.84376	0.0343693	0.428026	0.690589	0.0545581	0.0958252	1.06868	1.33492	0.00808633	0.629269	-0.0887211	-0.14927	0.901707	TC1300001263.mm.2	Mm.159895	NM_001168403	Ankrd55	ankyrin repeat domain 55	NotChanged	Up	Down
TC1300001640.mm.2	8.9828	8.91675	9.67501	8.97418	9.33764	8.83051	9.37455	9.02213	9.01361	8.85168	9.01464	9.36683	9.02396	9.41588	0.368863	0.42802	0.9217	-0.0214949	-0.161357	0.894184	0.0450083	0.46493	0.903485	0.0189106	0.100259	1.07197	0.404565	0.401099	0.990673	-0.00258429	-0.0610975	0.958535	TC1300001640.mm.2	Mm.261662	NM_178208	Hist1h4c	histone cluster 1, H4c	NotChanged	Up	NotChanged
TC1300001762.mm.2	7.52349	7.58409	7.47393	7.57982	7.51103	7.56769	7.48404	7.52004	7.46543	7.54044	7.54107	7.51922	7.61634	7.58268	1.02681	0.0786528	0.369506	-0.0306857	-0.161235	0.894259	0.00898739	0.998451	0.0758963	0.0503013	0.305638	1.23596	0.905947	1.21568	0.557179	0.0196156	0.144402	1.10527	TC1300001762.mm.2	Mm.20144	NM_025429	Serpinb1a	serine (or cysteine) peptidase inhibitor, clade B, member 1a	NotChanged	Up	NotChanged
TC1300001812.mm.2	10.9133	10.8301	10.991	10.7881	11.0091	10.7975	10.8895	10.8801	10.9628	10.7592	10.7758	11.053	10.7397	10.8008	0.0931612	1.14656	0.655554	0.0271402	0.0347423	1.02437	1.03868	0.00244242	0.269631	-0.0820774	-0.132059	0.912528	1.06066	0.0335267	0.477759	-0.0549372	-0.0973166	0.93477	TC1300001812.mm.2	Mm.232930	NM_153529	Nrn1	neuritin 1	NotChanged	Down	Down
TC1300002024.mm.2	7.78497	8.27048	7.63574	8.05552	7.28982	8.19029	8.41775	7.93257	7.63792	8.18992	8.33373	7.95909	8.19393	8.41403	0.4581	0.0718679	0.865379	-0.043005	-0.121131	0.919467	0.000229652	1.18989	0.187566	0.324469	0.445684	1.36196	0.00362886	1.06027	0.143922	0.281464	0.324554	1.25228	TC1300002024.mm.2	Mm.54161	NM_001291801	Drd1	dopamine receptor D1	NotChanged	Up	Up
TC1300002236.mm.2	11.2286	11.4721	11.1951	11.4809	11.1209	11.1082	11.172	11.0565	11.174	11.1274	11.1946	11.123	11.1397	11.2266	1.0009	0.000941422	0.0608716	-0.217813	-0.332687	0.794056	0.0112878	1.00744	0.266044	0.0359222	0.0792788	1.05649	1.00068	0.00127295	0.0948329	-0.181891	-0.253408	0.838912	TC1300002236.mm.2	Mm.379136	NM_026219	Uqcrb	ubiquinol-cytochrome c reductase binding protein	Down	Up	Down
TC1300002378.mm.2	7.78304	7.56306	7.57282	8.71802	7.46313	8.64189	7.56887	7.42207	7.63076	8.60048	8.70865	7.50496	8.75367	7.61819	1.37056	0.00645228	0.660873	-0.16389	-0.311587	0.805755	7.19e-05	1.41019	0.208882	0.491849	0.726874	1.65505	0.00858377	0.564334	0.428901	0.327959	0.415287	1.33356	TC1300002378.mm.2	NA	NA	NA	NA	Down	Up	Up
TC1300002382.mm.2	12.3891	12.3982	12.3911	12.3942	12.3873	12.3829	12.3916	12.3789	12.384	12.3817	12.39	12.3809	12.3885	12.3939	1.00502	0.00970242	0.0258357	-0.0082175	-0.133055	0.911898	0.3454	1.46049	0.547695	0.00205689	0.025801	1.01804	0.999615	0.1194	0.0938279	-0.00616061	-0.107254	0.928353	TC1300002382.mm.2	Mm.378898	NM_007749	Cox7c	cytochrome c oxidase subunit VIIc	Down	NotChanged	NotChanged
TC1300002468.mm.2	7.03006	7.53785	7.28237	7.58716	6.95353	7.25264	7.29275	7.08765	7.03464	7.37444	7.18405	7.06768	7.35871	7.32684	1.03548	0.00408763	0.169548	-0.235117	-0.646474	0.63884	0.00172599	1.0612	0.153781	0.138104	0.423939	1.34159	1.2781	0.0128278	0.528328	-0.097013	-0.222535	0.857058	TC1300002468.mm.2	Mm.40436	NM_029210	Sv2c	synaptic vesicle glycoprotein 2c	Down	Up	Down
TC1300002520.mm.2	11.6526	11.7009	11.7577	11.8829	11.6852	11.7738	11.6221	11.7562	11.5877	11.7438	11.6314	11.5733	11.5671	11.4382	1.0534	0.0605132	0.342883	-0.0635163	-0.106318	0.928956	1.02508	0.00234337	0.167238	-0.0942405	-0.115837	0.922847	1.02566	0.00947937	0.0602331	-0.157757	-0.222155	0.857284	TC1300002520.mm.2	Mm.4173	NM_008634	Map1b	microtubule-associated protein 1B	NotChanged	Down	Down
TC1300002525.mm.2	8.15203	8.52725	8.21055	8.26699	8.05645	8.32766	8.14836	8.04787	8.181	8.72484	8.07317	8.14415	8.30487	8.30473	1.03828	0.0170742	0.216051	-0.136934	-0.340405	0.78982	0.015369	1.4764	0.253028	0.158082	0.329213	1.25633	0.328129	0.286007	0.884398	0.0211481	-0.0111921	0.992272	TC1300002525.mm.2	Mm.75498	NM_001081493	Cartpt	CART prepropeptide	Down	Up	NotChanged
TC1300002651.mm.2	10.6967	10.7577	10.601	10.6563	10.4923	10.7421	10.6016	10.6859	10.5323	10.6977	10.541	10.6634	10.7099	10.6503	1.04975	0.0373333	0.279076	-0.0670834	-0.046162	0.968509	0.0821557	1.48332	0.476355	0.0416304	0.026606	1.01861	1.1768	0.621447	0.58679	-0.025453	-0.019556	0.986536	TC1300002651.mm.2	Mm.151600	NM_001360099	Rab3c	RAB3C, member RAS oncogene family	Down	NotChanged	NotChanged
TC1400000231.mm.2	10.4891	10.5089	10.5087	10.5635	10.4317	10.3745	10.4285	10.315	10.3677	10.4294	10.4642	10.352	10.4452	10.4741	1.00244	0.00152501	0.001707	-0.134067	-0.328241	0.796507	0.00867663	1.02179	0.144673	0.0494864	0.127704	1.09255	1.00253	0.00272729	0.0168591	-0.0845807	-0.200537	0.870226	TC1400000231.mm.2	Mm.16775	NM_001360584	Rps24	ribosomal protein S24	Down	Up	Down
TC1400000248.mm.2	8.26491	8.28618	8.46035	8.16497	8.67586	8.20969	8.49422	8.40005	8.46364	8.21373	8.44122	8.55436	8.14912	8.17654	0.00806763	1.02826	0.155728	0.154591	0.324037	1.25183	1.12112	0.00100958	0.234932	-0.1417	-0.254376	0.838349	0.651327	0.340609	0.902369	0.0128907	0.0696607	1.04947	TC1400000248.mm.2	Mm.294083	NM_013469	Anxa11	annexin A11	Up	Down	NotChanged
TC1400000763.mm.2	11.1632	11.0143	11.0127	11.1119	11.0947	11.1944	11.223	11.1422	11.0863	11.2546	11.1785	11.153	11.3694	11.4368	0.0370289	1.04355	0.16751	0.0726145	0.0816057	1.0582	0.00230315	1.00508	0.0773556	0.130325	0.174978	1.12895	0.00103645	1.00253	0.0192352	0.20294	0.256583	1.19465	TC1400000763.mm.2	Mm.41614	NM_026066	Cmtm5	CKLF-like MARVEL transmembrane domain containing 5	Up	Up	Up
TC1400000767.mm.2	9.35638	9.01689	8.67667	9.02152	9.30758	9.13453	8.80721	9.01693	8.7792	8.97821	8.97621	8.76725	9.02618	9.01761	0.355406	0.289936	0.960777	-0.00877302	-0.0451901	0.969162	0.961177	0.0248452	0.630854	-0.0560003	-0.0865649	0.941762	0.75564	0.219011	0.683284	-0.0647734	-0.131755	0.912721	TC1400000767.mm.2	NA	NA	NA	NA	NotChanged	Down	NotChanged
TC1400001012.mm.2	10.5023	10.4676	10.4871	10.4381	10.6123	10.4779	10.5371	10.5344	10.493	10.3783	10.4254	10.4937	10.415	10.2463	0.00628747	1.00507	0.0779988	0.0571811	0.1093	1.0787	1.00077	9e-05	0.0237079	-0.139207	-0.313184	0.804864	1.01632	0.0353079	0.117162	-0.0820255	-0.203884	0.86821	TC1400001012.mm.2	Mm.32619	NM_001302094	Gfra2	glial cell line derived neurotrophic factor family receptor alpha 2	Up	Down	Down
TC1400001045.mm.2	9.25504	9.25404	9.25499	9.25201	9.25463	9.25513	9.25585	9.25354	9.25364	9.25267	9.25408	9.25433	9.25218	9.25365	0.171374	1.00395	0.546305	0.000538583	0.0789578	1.05625	0.993672	0.0308124	0.0872378	-0.00117763	-0.173499	0.886689	1.00589	0.150939	0.471739	-0.000639049	-0.0945416	0.93657	TC1400001045.mm.2	Mm.214351	NM_172812	Htr2a	5-hydroxytryptamine (serotonin) receptor 2A	NotChanged	Down	NotChanged
TC1400001439.mm.2	10.8855	10.8225	11.0246	10.7878	10.859	10.6088	10.9545	10.8154	10.8543	10.7715	10.7749	10.7758	10.6884	10.826	1.12792	0.0695652	0.45194	-0.0616982	-0.0835218	0.943751	1.0492	0.00367063	0.441783	-0.0510639	-0.0835333	0.943743	1.00457	0.0174338	0.116487	-0.112762	-0.167055	0.890659	TC1400001439.mm.2	Mm.256058	NM_001360337	Fam107a	family with sequence similarity 107, member A	NotChanged	Down	Down
TC1400001455.mm.2	9.59924	9.19897	9.48376	8.80019	9.76975	9.31633	9.65551	9.58598	9.65724	9.03591	9.48565	9.60137	9.14522	9.13752	0.00118018	1.0023	0.165243	0.326421	0.347635	1.27247	1.00109	3.68e-05	0.0501342	-0.315824	-0.407648	0.753852	0.11746	0.568599	0.961528	0.0105969	-0.0600125	0.959256	TC1400001455.mm.2	Mm.34644	NM_080433	Fezf2	Fez family zinc finger 2	Up	Down	NotChanged
TC1400001487.mm.2	8.21593	8.73188	8.28708	8.5195	8.04988	8.47434	8.8662	8.37642	8.19874	8.63305	8.70484	8.53225	8.62525	8.88886	0.432603	0.163592	0.809689	-0.0454839	-0.0652712	0.955766	0.000224354	1.05705	0.11491	0.283736	0.348552	1.27328	0.00408672	1.07023	0.136095	0.238252	0.28328	1.21696	TC1400001487.mm.2	Mm.259318	NM_001289760	Rarb	retinoic acid receptor, beta	NotChanged	Up	Up
TC1400001500.mm.2	10.9042	10.9671	10.959	10.9683	10.842	10.8015	10.8687	10.8275	10.8736	10.8406	10.8993	10.8155	10.8804	10.9119	1.0033	0.0021024	0.00147025	-0.107007	-0.231246	0.851899	0.0158088	1.01049	0.268654	0.0269033	0.0684697	1.0486	1.00262	0.00279129	0.011755	-0.0801041	-0.162776	0.893305	TC1400001500.mm.2	Mm.2050	NM_001359897	Rpl15	ribosomal protein L15	Down	Up	Down
TC1400001514.mm.2	8.98445	8.14846	8.69352	8.03498	8.42196	8.55961	8.40164	8.11693	8.47804	8.51927	8.65604	8.04988	8.60978	8.74689	0.197865	0.122251	0.784584	-0.0697155	-0.13677	0.909554	0.00132522	1.22062	0.429046	0.120732	0.179548	1.13253	0.102093	0.196304	0.850342	0.0510168	0.0427781	1.0301	TC1400001514.mm.2	NA	NA	NA	NA	NotChanged	Up	NotChanged
TC1400001605.mm.2	9.97215	9.8474	10.1255	9.86035	10.2461	9.65359	9.91801	9.98945	10.229	9.93604	10.16	10.2035	10.0358	10.2592	0.0160001	1.48375	0.674714	0.0558928	0.0685557	1.04867	0.0311572	1.41987	0.402572	0.111658	0.180005	1.13289	0.01086	1.02583	0.0983645	0.167551	0.24856	1.18802	TC1400001605.mm.2	Mm.33344	NM_001270498	Tmem254c	transmembrane protein 254c	Up	Up	Up
TC1400001609.mm.2	10.3545	10.2298	10.5318	10.245	10.6457	10.0273	10.3099	10.3776	10.6456	10.3221	10.5659	10.6162	10.4273	10.669	0.170864	0.664909	0.666997	0.0609574	0.107754	1.07755	0.0194548	1.18598	0.402069	0.118866	0.161339	1.11832	0.00947616	1.01616	0.10081	0.179823	0.269093	1.20505	TC1400001609.mm.2	Mm.33344	NM_001270495	Tmem254b	transmembrane protein 254b	NotChanged	Up	Up
TC1400001613.mm.2	9.99921	9.87637	10.1757	9.89429	10.2814	9.67601	9.95658	10.0233	10.2892	9.96063	10.212	10.2616	10.0664	10.3177	0.0738379	1.52532	0.672823	0.0589002	0.081133	1.05785	0.0236692	1.26494	0.400904	0.11838	0.161181	1.1182	0.00908287	1.02933	0.105892	0.17728	0.242314	1.18289	TC1400001613.mm.2	Mm.33344	NM_001270495	Tmem254b	transmembrane protein 254b	NotChanged	Up	Up
TC1400001659.mm.2	7.58912	8.28165	7.72449	8.13907	7.5987	8.83495	7.90762	7.96016	7.67083	8.42153	7.80402	7.96399	9.16714	7.79133	0.105075	0.183699	0.831655	0.0608672	0.0659942	1.04681	0.00158514	0.420787	0.511382	0.235153	0.28846	1.22134	0.00184494	1.43269	0.371701	0.29602	0.354454	1.2785	TC1400001659.mm.2	Mm.2314	NM_001310682	Prkcd	protein kinase C, delta	NotChanged	Up	Up
TC1400001725.mm.2	7.09107	7.42266	6.88792	7.56512	6.95995	7.46591	6.82504	7.15118	6.86404	7.89419	6.74331	6.75986	7.57102	7.35005	1.25574	0.00776825	0.368643	-0.188465	-0.333542	0.793586	0.00583177	0.369525	0.440693	0.210462	0.334191	1.26067	0.150204	0.0840895	0.938329	0.0219969	0.000649799	1.00045	TC1400001725.mm.2	Mm.282800	NM_011430	Sncg	synuclein, gamma	Down	Up	NotChanged
TC1400001745.mm.2	6.7089	6.99152	7.57839	6.54692	7.50337	6.93778	7.1742	7.72843	7.57772	7.2771	7.60564	6.8438	7.54372	7.18191	0.000551318	1.58542	0.169051	0.427864	0.777403	1.71404	0.527675	0.00504998	0.649065	-0.0938624	-0.250657	0.840514	0.00126258	1.43669	0.262151	0.334002	0.526746	1.44068	TC1400001745.mm.2	Mm.156506	NM_130878	Cdhr1	cadherin-related family member 1	Up	Down	Up
TC1400002017.mm.2	11.3062	11.349	11.3224	11.348	11.2605	11.3004	11.3223	11.3038	11.2997	11.3184	11.2992	11.2804	11.3278	11.343	1.00475	0.00706176	0.0522966	-0.0340546	-0.126883	0.915808	0.233587	1.45936	0.30263	0.0164199	0.0360237	1.02528	1.02126	0.100099	0.281977	-0.0176347	-0.0908594	0.938963	TC1400002017.mm.2	Mm.26722	NM_001145959	Ndrg2	N-myc downstream regulated gene 2	Down	NotChanged	NotChanged
TC1400002099.mm.2	8.98725	8.98646	8.98764	8.9853	8.98896	8.989	8.98833	8.98799	8.98847	8.98839	8.98797	8.98811	8.98814	8.98713	0.01163	1.0058	0.0286452	0.00188645	0.311575	1.24106	0.991045	0.0323318	0.0713144	-0.000600909	-0.0953958	0.936015	0.0127853	1.00634	0.0825837	0.00128554	0.216179	1.16165	TC1400002099.mm.2	Mm.87216	NM_001360387	Rabggta	Rab geranylgeranyl transferase, a subunit	Up	Down	Up
TC1400002100.mm.2	10.0293	9.98476	10.0472	9.95159	10.1673	10.1322	10.1146	10.1417	10.1207	10.1308	10.145	10.0946	10.1569	10.1165	0.00152473	1.00303	0.00460576	0.1321	0.3075	1.23756	1.5679	0.2254	0.659808	-0.00654422	-0.0481592	0.96717	0.00180655	1.00393	0.00476444	0.125555	0.259341	1.19693	TC1400002100.mm.2	Mm.21623	NM_026819	Dhrs1	dehydrogenase/reductase (SDR family) member 1	Up	NotChanged	Up
TC1400002106.mm.2	7.61045	8.57171	7.69354	8.54018	7.61876	7.71878	7.65448	7.64202	7.70364	7.72798	7.53826	7.69678	7.59689	8.62748	1.04787	0.00136315	0.193734	-0.436434	-0.715152	0.609141	0.0396297	1.18479	0.445299	0.169944	0.213254	1.1593	1.19192	0.017002	0.449534	-0.26649	-0.501898	0.706177	TC1400002106.mm.2	Mm.486218	NM_001082975	Sdr39u1	short chain dehydrogenase/reductase family 39U, member 1	Down	Up	Down
TC1400002641.mm.2	9.34998	9.5088	9.39644	9.4766	9.25808	9.41045	9.39995	9.36301	9.36874	9.46899	9.38373	9.43027	9.51228	9.49747	1.01344	0.0455868	0.159771	-0.0729078	-0.17943	0.883052	0.00388917	0.994128	0.0252751	0.0985009	0.281896	1.21579	0.0872859	1.07764	0.578123	0.0255931	0.102466	1.07361	TC1400002641.mm.2	Mm.229532	NM_001136061	Ednrb	endothelin receptor type B	Down	Up	NotChanged
TC1400002689.mm.2	6.75997	7.2697	6.61642	7.27681	6.1421	7.35681	6.94147	6.93085	6.43465	7.59466	6.64133	6.94438	7.62996	7.05017	0.734184	0.0120091	0.448298	-0.21955	-0.394377	0.760818	9.17e-05	1.14408	0.189901	0.410925	0.698359	1.62266	0.020746	0.197582	0.481289	0.191375	0.303981	1.23455	TC1400002689.mm.2	Mm.49728	NM_175499	Slitrk6	SLIT and NTRK-like family, member 6	Down	Up	Up
TC1500000002.mm.2	10.6098	10.7039	10.6747	10.7734	10.4571	10.4936	10.5357	10.5413	10.4197	10.7013	10.5536	10.4397	10.6765	10.7234	1.00081	0.000998302	0.00340395	-0.20099	-0.242449	0.845309	0.0022467	1.00937	0.0729883	0.129411	0.167902	1.12342	1.06495	0.0250943	0.299131	-0.0715792	-0.0745467	0.94964	TC1500000002.mm.2	Mm.392203	NM_001042613	Selenop	selenoprotein P	Down	Up	Down
TC1500000102.mm.2	8.74856	8.47215	8.54783	8.43227	8.87533	8.844	8.73671	8.8788	8.76274	8.77402	8.67708	8.65501	8.76933	8.80575	0.00023284	1.00099	0.0236928	0.269313	0.490386	1.40482	1.01119	0.00333218	0.0808214	-0.0832773	-0.110541	0.926241	0.00104807	1.00294	0.0704049	0.186035	0.379845	1.3012	TC1500000102.mm.2	NA	XM_001474178	Gm2573	predicted gene 2573	Up	Down	Up
TC1500000139.mm.2	9.0944	9.0443	9.11236	9.04247	9.09721	9.11309	9.1135	9.25474	9.11168	9.10303	9.08054	9.16655	8.91023	9.00005	0.00623344	1.00516	0.105533	0.0646612	0.174689	1.12872	1.012	0.0028028	0.150358	-0.085964	-0.163611	0.892788	1.19336	0.484865	0.673493	-0.0213028	0.0110775	1.00771	TC1500000139.mm.2	Mm.300909	NM_001008420	Cdh12	cadherin 12	Up	Down	NotChanged
TC1500000420.mm.2	7.94255	7.93809	7.97555	7.74177	7.88201	7.97498	7.97014	7.97522	7.98327	7.62127	7.8189	7.84549	7.75969	7.97212	0.0612132	1.05827	0.36871	0.0576322	0.142095	1.10351	0.991334	0.000575054	0.0527378	-0.153632	-0.36157	0.778317	1.17494	0.0157392	0.259335	-0.096	-0.219475	0.858878	TC1500000420.mm.2	Mm.278805	NM_026642	Trmt12	tRNA methyltranferase 12	NotChanged	Down	Down
TC1500000423.mm.2	10.9491	10.9291	10.9505	10.932	10.7789	10.7385	10.908	10.7669	10.8916	10.7487	10.8738	10.7923	10.9242	10.9767	1.00226	0.00144478	0.0225107	-0.123404	-0.214091	0.862089	0.062327	1.48622	0.417954	0.0463901	0.0755636	1.05377	1.01162	0.0282503	0.138924	-0.0770139	-0.138527	0.908446	TC1500000423.mm.2	Mm.322294	NM_023172	Ndufb9	NADH dehydrogenase (ubiquinone) 1 beta subcomplex, 9	Down	NotChanged	Down
TC1500000503.mm.2	9.09151	9.10561	9.15497	8.9623	9.15158	8.98903	9.11987	9.09686	9.1545	8.94917	9.05423	9.095	8.9458	8.93094	0.73565	1.1963	0.658161	0.0237717	0.0492513	1.03473	1.00099	0.000157022	0.044347	-0.107341	-0.271278	0.828585	1.00334	0.00397649	0.163253	-0.0835696	-0.222027	0.85736	TC1500000503.mm.2	Mm.17964	NM_010158	Khdrbs3	KH domain containing, RNA binding, signal transduction associated 3	NotChanged	Down	Down
TC1500000528.mm.2	10.7805	10.8622	10.893	10.8896	11.09	11.0121	10.9871	10.9126	10.944	10.9479	10.8934	10.9751	10.7742	10.8033	0.0015066	1.00325	0.0130332	0.13284	0.218455	1.16349	1.00369	0.00162875	0.0593493	-0.110376	-0.209848	0.864629	0.0845891	1.10759	0.649764	0.022464	0.0086073	1.00598	TC1500000528.mm.2	Mm.43133	NM_001359759	Adgrb1	adhesion G protein-coupled receptor B1	Up	Down	NotChanged
TC1500000549.mm.2	11.7146	11.5918	11.8512	11.5567	11.8974	11.6674	11.7281	11.9101	11.999	11.8778	11.7914	11.9733	11.7277	11.6714	0.00846459	1.02532	0.120144	0.161806	0.170451	1.12541	1.30214	0.0493454	0.704761	-0.0320932	-0.081022	0.945388	0.0147622	1.03093	0.179153	0.129713	0.0894287	1.06395	TC1500000549.mm.2	Mm.788	NM_001164036	Ly6e	lymphocyte antigen 6 complex, locus E	Up	Down	Up
TC1500001065.mm.2	10.0858	10.2068	10.2788	10.1153	10.2508	10.2469	10.324	10.2743	10.3549	10.1071	10.2086	10.3783	10.2005	10.2398	0.00238046	1.00384	0.066817	0.118543	0.227157	1.17053	1.02189	0.00366386	0.243181	-0.0633328	-0.134203	0.911173	0.0658362	1.18132	0.404444	0.0552102	0.092954	1.06655	TC1500001065.mm.2	Mm.276573	NM_019518	Grasp	GRP1 (general receptor for phosphoinositides 1)-associated scaffold protein	Up	Down	NotChanged
TC1500001067.mm.2	9.21879	9.11152	9.08679	9.02382	9.24843	8.79863	9.6756	9.14609	9.33355	9.01854	9.11096	9.40098	8.57431	8.83156	0.0112011	1.33557	0.420686	0.13023	0.167218	1.12289	1.21955	0.000116461	0.236946	-0.253191	-0.304084	0.809956	1.25112	0.00808196	0.434986	-0.12296	-0.136866	0.909493	TC1500001067.mm.2	Mm.119	NM_010444	Nr4a1	nuclear receptor subfamily 4, group A, member 1	Up	Down	Down
TC1500001101.mm.2	9.28307	9.1582	9.28435	8.98332	9.42099	9.3088	9.27817	9.46249	9.36761	9.48002	9.25597	9.35227	9.38956	9.22407	0.000629498	1.00221	0.0678434	0.190377	0.339832	1.26561	1.51891	0.0771283	0.649216	-0.0272346	-0.0500853	0.965879	0.00174019	1.00416	0.108504	0.163142	0.289747	1.22243	TC1500001101.mm.2	Mm.393955	NM_001170911	Prr13	proline rich 13	Up	NotChanged	Up
TC1500001133.mm.2	10.1199	10.4758	10.1495	10.4929	9.95024	10.4804	10.6397	10.3062	10.0881	10.5512	10.5332	10.3457	10.52	10.6617	0.38015	0.173225	0.920898	-0.0165949	-0.027061	0.981418	0.000538951	1.03318	0.14777	0.22945	0.268575	1.20462	0.00107504	1.0033	0.125403	0.212855	0.241514	1.18223	TC1500001133.mm.2	Mm.390792	NM_001285890	Pde1b	phosphodiesterase 1B, Ca2+-calmodulin dependent	NotChanged	Up	Up
TC1500001365.mm.2	11.6915	11.8417	11.6972	11.8118	11.6567	11.5709	11.7637	11.5356	11.7036	11.6688	11.7351	11.6536	11.7027	11.8118	1.01119	0.0181605	0.085077	-0.114435	-0.160422	0.894763	0.0705395	1.48589	0.218023	0.0683057	0.0883719	1.06317	1.06081	0.042623	0.373694	-0.0461298	-0.0720501	0.951285	TC1500001365.mm.2	Mm.548	NM_053071	Cox6c	cytochrome c oxidase subunit VIc	Down	NotChanged	Down
TC1500001410.mm.2	7.94365	7.93264	7.79329	7.6851	7.83944	7.88048	8.08489	8.03309	7.90754	7.60934	7.87936	8.02176	7.56591	7.66148	0.0329377	1.06957	0.203705	0.110417	0.119099	1.08606	1.02277	0.000196235	0.0869574	-0.201518	-0.331411	0.794759	1.26717	0.0185405	0.422677	-0.0911009	-0.212312	0.863153	TC1500001410.mm.2	Mm.4292	NM_001289471	Klf10	Kruppel-like factor 10	Up	Down	Down
TC1500001412.mm.2	10.4299	10.479	10.4844	10.3249	10.5343	10.4461	10.4985	10.4186	10.4867	10.467	10.4301	10.4326	10.404	10.4898	0.0650688	1.02398	0.31556	0.0472622	0.0600363	1.04249	1.01381	0.0115552	0.2418	-0.0321257	-0.0251247	0.982736	1.04806	1.06378	0.723829	0.0151364	0.0349116	1.02449	TC1500001412.mm.2	Mm.250214	NM_001102458	Azin1	antizyme inhibitor 1	NotChanged	Down	NotChanged
TC1500001457.mm.2	8.0779	8.07836	8.08788	8.0238	8.17668	8.09244	8.10286	8.11189	8.09027	8.08289	8.08118	8.05119	8.08178	8.03372	0.00502587	1.00493	0.0624567	0.0478448	0.396593	1.3164	1.00122	0.000620021	0.0375094	-0.048677	-0.390047	0.763105	1.26617	1.15672	0.964164	-0.000832207	0.00654613	1.00455	TC1500001457.mm.2	Mm.193274	NM_001357956	Rspo2	R-spondin 2	Up	Down	NotChanged
TC1500001470.mm.2	10.2533	10.2333	10.3221	10.1953	10.31	10.2423	10.2788	10.2573	10.3202	10.1975	10.2747	10.307	10.1818	10.2311	0.0803787	1.0273	0.361056	0.0307375	0.0838423	1.05984	1.00886	0.00749648	0.163881	-0.0433137	-0.10843	0.927597	1.22072	0.906431	0.733777	-0.0125761	-0.0245874	0.983102	TC1500001470.mm.2	Mm.300079	NM_026200	Kcnv1	potassium channel, subfamily V, member 1	NotChanged	Down	NotChanged
TC1500001504.mm.2	9.71996	9.73326	9.72484	9.72526	9.70811	9.70581	9.71787	9.70556	9.71215	9.71792	9.71459	9.71227	9.71739	9.72103	1.00484	0.00840237	0.00384855	-0.0159312	-0.271034	0.828725	0.026885	0.990548	0.0452479	0.00674008	0.132181	1.09595	1.00393	0.00977942	0.0347959	-0.00919112	-0.138853	0.908241	TC1500001504.mm.2	Mm.289800	NM_080635	Eif3h	eukaryotic translation initiation factor 3, subunit H	Down	Up	Down
TC1500001531.mm.2	10.8841	11.1635	11.0022	11.0086	10.8386	10.9242	10.9173	10.9018	11.1573	10.9621	11.3336	11.6303	11.3528	11.3051	1.0248	0.0350312	0.427525	-0.0667569	-0.0746553	0.949569	9.68e-06	1.00014	0.0215418	0.368954	0.403456	1.32267	0.00284928	1.02067	0.0463873	0.302197	0.328801	1.25597	TC1500001531.mm.2	Mm.250256	NM_001136077	Enpp2	ectonucleotide pyrophosphatase/phosphodiesterase 2	Down	Up	Up
TC1500001630.mm.2	10.0753	10.0021	10.0867	9.95883	10.0993	10.0199	10.0617	10.027	10.0586	9.97135	10.0313	10.0322	9.95629	9.92591	0.102009	1.03312	0.536075	0.0225494	0.0960751	1.06886	0.995992	0.00450452	0.0282855	-0.0698836	-0.194077	0.874132	1.01121	0.0360346	0.251107	-0.0473341	-0.0980017	0.934326	TC1500001630.mm.2	Mm.277236	NM_001276461	Asap1	ArfGAP with SH3 domain, ankyrin repeat and PH domain1	NotChanged	Down	Down
TC1500001657.mm.2	9.4643	9.46432	9.46436	9.46442	9.46418	9.46443	9.46443	9.46407	9.46428	9.46445	9.46437	9.46456	9.4645	9.46441	0.999739	0.333654	0.374277	-7.32e-05	-0.0499242	0.965987	0.0397076	0.985686	0.0589526	0.000183096	0.179703	1.13265	0.0532363	1.00735	0.0323238	0.000109905	0.129778	1.09413	TC1500001657.mm.2	Mm.30837	NM_008681	Ndrg1	N-myc downstream regulated gene 1	NotChanged	Up	NotChanged
TC1500001675.mm.2	8.68014	8.68026	8.68055	8.68021	8.68044	8.68029	8.68041	8.68047	8.6803	8.6803	8.68032	8.68023	8.68017	8.68001	0.189498	0.990905	0.374133	9.66e-05	0.122569	1.08867	0.999218	0.0287851	0.0304711	-0.000178989	-0.213443	0.862476	1.50897	1.3553	0.466813	-8.24e-05	-0.0908743	0.938954	TC1500001675.mm.2	Mm.126450	NM_177819	Fam135b	family with sequence similarity 135, member B	NotChanged	Down	NotChanged
TC1500001712.mm.2	8.53504	8.48782	8.3351	8.44722	8.26843	8.11187	8.92566	8.31605	8.51383	7.97496	8.1086	8.68833	7.88054	8.15878	1.60753	0.0289992	0.876021	-0.0241283	-0.0738868	0.950075	1.11767	8.88e-05	0.218467	-0.264926	-0.415358	0.749833	1.16069	0.00161446	0.109302	-0.289054	-0.489245	0.712398	TC1500001712.mm.2	Mm.491310	NM_001276684	Arc	activity regulated cytoskeletal-associated protein	Down	Down	Down
TC1500001728.mm.2	8.98178	8.60682	9.2387	8.42771	8.77745	8.06423	7.77992	8.88288	8.86397	9.27626	8.0396	8.78866	8.11816	8.2633	1.41006	0.00311081	0.285622	-0.340063	-0.287616	0.819255	0.0235705	0.0587175	0.944741	0.0235073	0.0225501	1.01575	1.62259	0.00225792	0.322641	-0.316556	-0.265066	0.832161	TC1500001728.mm.2	Mm.425949	NM_001271416	Ly6a	lymphocyte antigen 6 complex, locus A	Down	Up	Down
TC1500001729.mm.2	10.0642	9.92068	9.89169	9.86042	10.0712	10.0961	10.1389	9.81827	10.1427	9.96683	10.2098	10.0612	10.2247	10.3339	0.0237711	1.05078	0.158176	0.119181	0.266312	1.20273	0.0365645	1.38349	0.266233	0.105829	0.15323	1.11206	0.00468252	0.999986	0.025777	0.22501	0.419542	1.3375	TC1500001729.mm.2	Mm.1583	NM_001252055	Ly6c1	lymphocyte antigen 6 complex, locus C1	Up	Up	Up
TC1500001764.mm.2	8.62472	8.94991	8.8035	8.93495	8.92858	8.8796	8.99224	8.86258	9.02335	9.02897	9.02334	9.13983	9.02509	9.04301	0.025539	1.03372	0.252087	0.108999	0.223898	1.16788	0.00027762	1.00072	0.0192007	0.114778	0.138666	1.10089	0.000808218	1.00226	0.0540132	0.223776	0.362564	1.28571	TC1500001764.mm.2	Mm.101946	NM_001358359	Nrbp2	nuclear receptor binding protein 2	Up	Up	Up
TC1500001791.mm.2	9.37044	9.43036	9.41552	9.3941	9.43132	9.43586	9.45058	9.45037	9.45667	9.40425	9.44798	9.46685	9.42343	9.42849	0.00567197	1.00498	0.0405812	0.0423548	0.222499	1.16675	1.00605	0.0199194	0.398285	-0.0107613	-0.0722674	0.951142	0.0872581	1.00365	0.108515	0.0315935	0.150231	1.10975	TC1500001791.mm.2	Mm.322931	NM_001168288	Arhgap39	Rho GTPase activating protein 39	Up	Down	NotChanged
TC1500001896.mm.2	10.8536	11.0194	10.8919	11.0898	10.7865	10.7918	10.8624	10.7509	10.7972	10.8532	10.8729	10.8257	10.8626	10.8651	1.00176	0.00123453	0.0508282	-0.165917	-0.270285	0.829156	0.00716078	0.992643	0.0286087	0.0581371	0.0769259	1.05477	1.00284	0.00253925	0.143943	-0.10778	-0.193359	0.874567	TC1500001896.mm.2	Mm.290771	NM_013762	Rpl3	ribosomal protein L3	Down	Up	Down
TC1500001923.mm.2	10.0682	9.67234	9.71329	9.67128	9.94241	9.90993	9.73171	9.89973	9.87583	9.90427	9.84329	9.73022	9.92669	9.88402	0.0229471	1.12579	0.429482	0.0906558	0.222622	1.16685	1.55137	0.104668	0.785234	-0.0142243	-0.0672769	0.954438	0.0269245	1.23892	0.498325	0.0764315	0.155345	1.11369	TC1500001923.mm.2	NA	NA	Gm5218	predicted gene 5218	Up	NotChanged	Up
TC1500001944.mm.2	9.08735	9.25377	9.26391	9.15833	9.15497	8.95908	9.30351	9.29451	9.23335	9.0237	9.22512	9.28707	8.65819	9.13386	0.673532	0.62623	0.982234	-0.00175636	-0.0802369	0.945902	1.09634	0.00147513	0.369552	-0.123493	-0.209946	0.86457	1.14716	0.0744074	0.339067	-0.12525	-0.290183	0.817798	TC1500001944.mm.2	Mm.474216	NM_001163472	Cyp2d22	cytochrome P450, family 2, subfamily d, polypeptide 22	NotChanged	Down	NotChanged
TC1500001967.mm.2	10.51	10.5165	10.5515	10.5222	10.6655	10.7372	10.616	10.7853	10.6722	10.8146	10.6484	10.7183	10.7571	10.7021	0.00080706	1.00217	0.00322921	0.170187	0.260928	1.19825	0.108455	1.44507	0.442458	0.0328387	0.0400194	1.02813	0.000901242	1.00176	0.00109041	0.203026	0.300948	1.23195	TC1500001967.mm.2	Mm.22560	NM_029787	Cyb5r3	cytochrome b5 reductase 3	Up	NotChanged	Up
TC1500001977.mm.2	9.95551	10.1562	10.1479	9.988	10.1573	10.199	10.2195	10.2227	10.2454	10.2139	10.2012	10.2538	10.1679	10.2379	0.00124916	1.00312	0.0631935	0.146907	0.258975	1.19663	0.233395	1.47494	0.77793	0.00612866	-0.0179938	0.987605	0.00136656	1.00362	0.0568684	0.153036	0.240982	1.1818	TC1500001977.mm.2	Mm.235007	NM_001357953	Ttll1	tubulin tyrosine ligase-like 1	Up	NotChanged	Up
TC1500002214.mm.2	11.8455	11.926	11.8891	11.8317	11.9283	11.9639	11.9127	11.9262	11.912	11.9603	11.8961	11.9624	11.9193	11.8564	0.00547443	1.00502	0.0745144	0.0555743	0.107851	1.07762	1.60582	0.19473	0.677134	-0.00971174	-0.0126062	0.9913	0.0634914	1.01833	0.164372	0.0458625	0.0952451	1.06825	TC1500002214.mm.2	Mm.39760	NM_001038658	Faim2	Fas apoptotic inhibitory molecule 2	Up	NotChanged	NotChanged
TC1500002299.mm.2	10.9083	10.7103	10.8552	10.6831	10.9565	10.8744	10.888	11.0136	10.9244	10.9392	10.9153	10.8478	10.9611	10.9518	0.0140259	1.0094	0.0739272	0.142131	0.227763	1.17102	1.55698	0.210615	0.802897	-0.00833601	-0.0114533	0.992093	0.019284	1.00417	0.0868389	0.133795	0.21631	1.16176	TC1500002299.mm.2	Mm.10314	NM_026468	Atp5g2	ATP synthase, H+ transporting, mitochondrial F0 complex, subunit C2 (subunit 9)	Up	NotChanged	Up
TC1500002337.mm.2	9.46906	9.49748	9.44598	9.42222	9.27918	9.16534	9.36748	9.19035	9.26696	9.3102	9.31811	9.25982	9.35816	9.40166	1.00086	0.000927459	0.00259118	-0.204824	-0.404038	0.75574	0.00527933	1.02839	0.121778	0.0757265	0.148678	1.10855	1.00117	0.00166873	0.00324884	-0.129097	-0.25536	0.837778	TC1500002337.mm.2	Mm.158264	NM_020031	Pfdn5	prefoldin 5	Down	Up	Down
TC1500002346.mm.2	8.2225	8.37084	8.38926	8.32422	8.22334	8.25183	8.2967	8.31721	8.25935	8.21852	8.27853	8.23399	8.1478	8.10156	1.02581	0.0504113	0.232561	-0.0570181	-0.128685	0.914665	1.00422	0.00348142	0.0846972	-0.0736083	-0.222697	0.856962	1.00208	0.00240507	0.0348988	-0.130626	-0.351382	0.783833	TC1500002346.mm.2	Mm.234912	NM_001163540	Plec	plectin	NotChanged	Down	Down
TC1600000188.mm.2	9.96841	9.49556	9.72751	9.82566	9.56531	9.73586	9.38552	9.79011	9.66814	9.57745	9.70572	9.16585	9.53589	9.68327	1.2006	0.0160796	0.347311	-0.125296	-0.116156	0.922643	1.28318	0.020305	0.454325	-0.0953528	-0.158259	0.896106	1.04939	0.00275067	0.157829	-0.220649	-0.274415	0.826786	TC1600000188.mm.2	NA	NA	NA	NA	Down	Down	Down
TC1600000221.mm.2	8.66473	8.50712	8.71204	8.24467	8.84322	8.85105	8.75201	8.86146	9.01028	8.88207	8.79432	8.7334	9.00776	8.79771	0.000172032	1.00072	0.0438352	0.331466	0.58605	1.50113	1.30172	0.0650209	0.753178	-0.0205515	-0.0612375	0.958442	0.000339898	1.00113	0.0517314	0.310915	0.524812	1.43875	TC1600000221.mm.2	Mm.34659	NM_001164609	Smpd4	sphingomyelin phosphodiesterase 4	Up	NotChanged	Up
TC1600000460.mm.2	8.34109	8.33817	8.33976	8.33808	7.92952	7.94712	8.21476	7.97969	8.12097	8.01083	8.19426	7.91698	8.26266	8.1545	1.00032	0.000519868	0.00560151	-0.300863	-0.483959	0.715013	0.0482161	1.34511	0.432614	0.0694358	0.117229	1.08465	1.00027	0.000712101	0.021353	-0.231427	-0.36673	0.775538	TC1600000460.mm.2	Mm.19355	NM_001130484	Rpl35a	ribosomal protein L35A	Down	Up	Down
TC1600000491.mm.2	8.24586	8.55596	8.37367	8.69444	7.88134	8.39886	8.72344	8.2194	8.08931	8.4939	8.52865	8.33051	8.52905	8.72432	1.39968	0.00411307	0.278154	-0.205017	-0.263319	0.833169	0.000342268	1.18494	0.1528	0.258819	0.347092	1.27199	0.459586	0.354516	0.664091	0.053802	0.0837729	1.05979	TC1600000491.mm.2	Mm.41137	NM_001012765	Adcy5	adenylate cyclase 5	Down	Up	NotChanged
TC1600000507.mm.2	5.24278	5.28004	5.27922	5.2442	5.25255	5.24473	5.27427	5.24837	5.24206	5.252	5.38753	5.25659	5.25157	5.28657	1.29657	1.13844	0.478067	-0.00916656	-0.200807	0.870064	0.0140602	0.997323	0.259366	0.0344598	0.616447	1.53309	0.0942072	1.0203	0.406287	0.0252933	0.41564	1.33389	TC1600000507.mm.2	Mm.187847	NM_173869	Stfa2l1	stefin A2 like 1	NotChanged	Up	NotChanged
TC1600000564.mm.2	9.50185	9.60744	9.59135	9.58169	9.56478	9.60445	9.65009	9.68194	9.59111	9.65284	9.63772	9.64762	9.66189	9.70198	0.0600864	1.01173	0.175677	0.0478918	0.110734	1.07978	0.0110686	0.999408	0.12788	0.0419368	0.138002	1.10038	0.00298033	1.00461	0.0229121	0.0898285	0.248736	1.18817	TC1600000564.mm.2	Mm.245564	NM_170599	Igsf11	immunoglobulin superfamily, member 11	NotChanged	Up	Up
TC1600000746.mm.2	7.95636	7.68342	8.08157	8.025	7.91486	8.06056	7.89762	8.1104	7.66598	8.114	7.98044	8.09016	8.00841	7.90518	0.830363	0.318617	0.956208	-0.00670414	0.0282099	1.01975	0.00468911	1.08605	0.34012	0.0897545	0.152359	1.11138	0.0455295	1.18577	0.434474	0.0830503	0.180568	1.13333	TC1600000746.mm.2	Mm.209236	NM_001014399	Abi3bp	ABI gene family, member 3 (NESH) binding protein	NotChanged	Up	Up
TC1600000930.mm.2	10.3085	9.84498	10.0042	9.95963	9.74122	9.87357	9.67435	9.92901	9.9059	9.80376	9.88148	9.6095	9.81124	9.93748	1.01807	0.00550521	0.130511	-0.204521	-0.242892	0.845049	1.1486	0.124542	0.834201	-0.0161189	-0.0795956	0.946323	1.00189	0.00130894	0.111366	-0.22064	-0.322488	0.79969	TC1600000930.mm.2	NA	NA	NA	NA	Down	NotChanged	Down
TC1600001011.mm.2	9.51445	9.77704	9.75592	9.7966	9.47285	9.58719	9.64373	9.61718	9.58293	9.67159	9.60706	9.6606	9.67256	9.61258	1.03842	0.0137066	0.142728	-0.130227	-0.229818	0.852742	0.00736192	0.99253	0.097511	0.0640998	0.0699976	1.04971	1.07696	0.0288756	0.394381	-0.0661268	-0.15982	0.895136	TC1600001011.mm.2	Mm.40546	NM_001110275	Itsn1	intersectin 1 (SH3 domain protein 1A)	Down	Up	Down
TC1600001029.mm.2	7.17039	7.95833	7.53936	7.71559	7.39647	7.55076	7.57117	7.2657	7.83567	7.76366	7.87634	8.20791	8.00646	7.964	0.316832	0.108199	0.722643	-0.0719626	-0.278828	0.824261	4.59e-06	1.00009	0.00734688	0.439719	0.941424	1.92042	0.0013418	1.05388	0.10962	0.367756	0.662596	1.58293	TC1600001029.mm.2	Mm.44747	NM_172469	Clic6	chloride intracellular channel 6	NotChanged	Up	Up
TC1600001143.mm.2	9.21604	9.21578	9.21609	9.21584	9.21631	9.21629	9.21624	9.21635	9.2163	9.2162	9.21609	9.21625	9.21603	9.21605	0.0135362	1.00607	0.0152129	0.000358416	0.310997	1.24056	1.00158	0.00344336	0.0140808	-0.00017229	-0.144559	0.904656	0.094706	1.00596	0.0872569	0.000186126	0.166438	1.12228	TC1600001143.mm.2	Mm.268895	NM_145359	Ubald1	UBA-like domain containing 1	Up	Down	NotChanged
TC1600001184.mm.2	9.73086	9.73899	9.87213	9.7539	9.79719	9.75533	9.81273	9.84388	9.7945	9.70095	9.82649	9.8017	9.64196	9.67621	0.0707798	1.04367	0.49796	0.0267557	0.0666091	1.04725	1.0141	0.00464394	0.122744	-0.0712654	-0.195125	0.873497	1.06087	0.068844	0.392978	-0.0445097	-0.128516	0.914772	TC1600001184.mm.2	Mm.2953	NM_008170	Grin2a	glutamate receptor, ionotropic, NMDA2A (epsilon 1)	NotChanged	Down	NotChanged
TC1600001245.mm.2	10.8384	11.0305	10.969	10.9313	10.7554	10.7432	10.9179	10.8924	10.7824	10.7726	10.8211	10.8282	10.8128	10.8603	1.00343	0.0018366	0.0580039	-0.124064	-0.191975	0.875407	0.194865	1.38348	0.985205	0.000756868	-0.00478996	0.996685	1.00144	0.00182781	0.0481803	-0.123307	-0.196765	0.872505	TC1600001245.mm.2	Mm.85442	NM_001081154	Marf1	meiosis regulator and mRNA stability 1	Down	NotChanged	Down
TC1600001268.mm.2	10.4716	10.5853	10.5204	10.564	10.3439	10.3443	10.5234	10.3271	10.4296	10.3729	10.4346	10.3744	10.493	10.5147	1.00294	0.00178984	0.0169612	-0.141676	-0.253627	0.838785	0.00928804	1.05143	0.377965	0.0442431	0.100566	1.07219	1.00298	0.00297512	0.0397449	-0.0974325	-0.153062	0.89934	TC1600001268.mm.2	Mm.444358	NM_001258458	Rpl31-ps12	ribosomal protein L31, pseudogene 1 2	Down	Up	Down
TC1600001319.mm.2	10.7715	10.7077	10.7943	10.6035	10.8252	10.8788	10.9208	10.7935	10.9719	10.7929	10.8741	10.9393	10.8449	10.8613	0.00112604	1.00298	0.0252639	0.158783	0.236695	1.17829	1.55365	0.104299	0.707964	-0.0155239	-0.0488527	0.966705	0.00156245	1.00398	0.0342571	0.143259	0.187842	1.13906	TC1600001319.mm.2	Mm.475622	NM_001001999	Gp1bb	glycoprotein Ib, beta polypeptide	Up	NotChanged	Up
TC1600001349.mm.2	8.85814	8.69986	8.87235	8.63899	9.08898	9.08275	9.03068	9.13948	9.05987	9.09509	9.02819	9.08497	9.03964	9.05282	0.000172871	1.00027	0.00900932	0.313017	0.492836	1.40721	1.52789	0.139491	0.390464	-0.0202104	-0.0539508	0.963295	0.000335321	1.0005	0.0127341	0.292807	0.438885	1.35556	TC1600001349.mm.2	Mm.24950	NM_001357403	Alg3	asparagine-linked glycosylation 3 (alpha-1,3-mannosyltransferase)	Up	NotChanged	Up
TC1600001379.mm.2	10.1265	10.0509	10.1702	10.0081	10.2767	10.1184	10.1924	10.1964	10.1943	10.0436	10.1249	10.1739	10.0458	10.0561	0.00225187	1.00402	0.0558125	0.106702	0.207889	1.155	1.0009	0.000155506	0.0182173	-0.106795	-0.204949	0.867569	1.1783	0.90934	0.998411	-9.32e-05	0.00294016	1.00204	TC1600001379.mm.2	Mm.155708	NM_001358428	Etv5	ets variant 5	Up	Down	NotChanged
TC1600001380.mm.2	9.69646	8.78259	9.94398	9.86312	9.66692	9.59457	9.93715	9.97795	9.78952	9.68864	9.62567	8.73736	9.62701	9.68155	0.104708	0.641217	0.476398	0.221682	0.300712	1.23175	1.01825	9.64e-05	0.16371	-0.321174	-0.509667	0.702384	1.60736	0.00226836	0.770725	-0.0994918	-0.208955	0.865164	TC1600001380.mm.2	Mm.194986	NM_001346673	Dgkg	diacylglycerol kinase, gamma	NotChanged	Down	Down
TC1600001398.mm.2	12.0946	11.8344	12.0452	11.8335	12.2085	12.2061	12.0495	12.111	12.1126	12.1268	11.9569	11.9685	12.1242	12.1197	0.000673507	1.00266	0.0667486	0.185579	0.223184	1.16731	1.54054	0.0419473	0.158181	-0.0782938	-0.0960436	0.935595	0.0188195	1.05631	0.235468	0.107285	0.127141	1.09213	TC1600001398.mm.2	Mm.2453	NM_009215	Sst	somatostatin	Up	Down	Up
TC1600001479.mm.2	11.1736	11.1729	11.1741	11.1729	11.1729	11.1735	11.1731	11.1735	11.1727	11.1739	11.1732	11.1734	11.1736	11.1735	1.5992	1.33397	0.520271	-0.000229472	-0.11874	0.920991	0.0382251	0.991464	0.0749625	0.000404254	0.190678	1.1413	1.40535	1.36113	0.611655	0.000174782	0.0719375	1.05113	TC1600001479.mm.2	Mm.2082	NM_001301353	Apod	apolipoprotein D	NotChanged	Up	NotChanged
TC1600001528.mm.2	9.93076	9.98394	10.1017	9.87525	9.89622	9.80308	10.0768	9.96879	10.0318	9.74793	10.0678	10.1059	9.69881	9.87043	0.905795	0.498749	0.805371	-0.0175726	0.0436843	1.03074	1.49362	0.0390214	0.569808	-0.0571604	-0.121284	0.919369	1.21432	0.16779	0.461708	-0.074733	-0.0775992	0.947633	TC1600001528.mm.2	Mm.82274	NM_001164268	Kalrn	kalirin, RhoGEF kinase	NotChanged	Down	NotChanged
TC1600001574.mm.2	5.36038	5.2941	5.45228	5.19237	5.31019	5.26196	5.28458	5.30538	5.24428	5.3477	5.87324	5.22719	5.24891	5.49371	1.06119	0.0568148	0.49026	-0.043505	-0.356476	0.78107	0.0274497	1.46962	0.256989	0.156872	0.713256	1.6395	0.161093	0.780505	0.421132	0.113367	0.356781	1.28057	TC1600001574.mm.2	Mm.359610	NM_001082545	Stfa2	stefin A2	NotChanged	Up	NotChanged
TC1600001582.mm.2	7.88537	8.14214	8.39197	7.88781	7.67354	7.45841	8.19167	7.83909	8.16674	7.62064	7.77093	7.95816	8.07757	8.09506	1.2769	0.0127722	0.294689	-0.21093	-0.38262	0.767044	0.350502	0.0527517	0.825602	0.0385801	0.108567	1.07816	1.14522	0.0127624	0.29986	-0.17235	-0.274053	0.826993	TC1600001582.mm.2	Mm.281804	NM_001145899	Slc15a2	solute carrier family 15 (H+/peptide transporter), member 2	Down	NotChanged	Down
TC1600001593.mm.2	10.611	10.6517	10.6257	10.6846	10.4841	10.4029	10.5453	10.4488	10.4498	10.4223	10.5359	10.3781	10.5881	10.6476	1.00104	0.00121808	0.000543985	-0.177099	-0.313707	0.804572	0.0863561	1.41966	0.421181	0.0482044	0.0599902	1.04246	1.00226	0.00222186	0.0609256	-0.128895	-0.253716	0.838733	TC1600001593.mm.2	Mm.379154	NM_026610	Ndufb4	NADH dehydrogenase (ubiquinone) 1 beta subcomplex 4	Down	NotChanged	Down
TC1600001663.mm.2	10.7803	10.7053	10.8104	10.6727	10.8931	10.8383	10.866	10.8899	10.8544	10.8104	10.8289	10.8073	10.7991	10.8118	0.001621	1.00339	0.0236578	0.126167	0.275124	1.2101	1.00108	0.000493533	0.00306682	-0.0568588	-0.156607	0.897132	0.00436519	1.00539	0.117783	0.0693086	0.118516	1.08562	TC1600001663.mm.2	Mm.24183	NM_019754	Tagln3	transgelin 3	Up	Down	Up
TC1600001849.mm.2	9.68073	9.83958	9.86652	9.88799	9.87269	9.87297	9.79535	9.84711	9.68883	9.75978	9.78088	9.77787	9.65686	9.65951	0.916975	0.998373	0.956657	-0.00331433	0.00166992	1.00116	1.01632	0.00207115	0.085075	-0.08841	-0.168344	0.889863	1.05655	0.0185874	0.154908	-0.0917244	-0.166674	0.890894	TC1600001849.mm.2	Mm.394300	NM_001145977	Cadm2	cell adhesion molecule 2	NotChanged	Down	Down
TC1600002080.mm.2	10.245	10.3589	10.3345	10.3123	10.4497	10.3897	10.4513	10.4767	10.3704	10.4233	10.4213	10.4907	10.4736	10.4505	0.0020378	1.00357	0.010235	0.114893	0.233019	1.17529	0.188489	1.48917	0.351508	0.0243413	0.0419821	1.02953	0.00155014	1.00352	0.00469778	0.139234	0.275001	1.21	TC1600002080.mm.2	Mm.290341	NM_030018	Tmem50b	transmembrane protein 50B	Up	NotChanged	Up
TC1600002084.mm.2	7.81943	8.03999	7.87889	7.93684	7.73713	7.43192	7.67633	7.49082	8.01547	7.72048	7.59379	7.97133	7.99358	7.92467	1.03837	0.00211823	0.0747767	-0.248455	-0.36028	0.779013	0.00823147	1.41309	0.227222	0.170437	0.151185	1.11048	1.01705	0.153328	0.424527	-0.0780175	-0.209095	0.86508	TC1600002084.mm.2	Mm.109823	NM_026994	Cryzl1	crystallin, zeta (quinone reductase)-like 1	Down	Up	NotChanged
TC1600002118.mm.2	8.54875	8.62877	8.66553	8.6194	8.57354	8.55239	8.63217	8.54983	8.58323	8.60611	8.64347	8.57211	8.64086	8.66871	1.36983	0.81584	0.246683	-0.0373837	-0.139445	0.907868	0.00953608	0.997967	0.0653571	0.0480238	0.25574	1.19395	1.07576	1.06112	0.732764	0.0106401	0.116295	1.08395	TC1600002118.mm.2	Mm.474449	NM_001159616	Pigp	phosphatidylinositol glycan anchor biosynthesis, class P	NotChanged	Up	NotChanged
TC1600002124.mm.2	8.5053	8.52371	8.56321	8.51314	8.49697	8.46406	8.5384	8.53929	8.51912	8.48093	8.50603	8.52724	8.45277	8.44878	1.2307	1.00862	0.46545	-0.0147707	-0.117795	0.921595	1.00895	0.0118505	0.207771	-0.0284167	-0.121913	0.918968	1.01217	0.0666728	0.0661131	-0.0431874	-0.239707	0.846917	TC1600002124.mm.2	Mm.328720	NM_001025584	Kcnj6	potassium inwardly-rectifying channel, subfamily J, member 6	NotChanged	Down	NotChanged
TC1600002175.mm.2	10.5836	10.5837	10.5836	10.5837	10.5835	10.5836	10.5837	10.5835	10.5836	10.5836	10.5837	10.5837	10.5837	10.5837	1.00051	0.205192	0.384996	-5.6e-05	-0.0911937	0.938746	0.0489668	0.990791	0.124266	8.73e-05	0.165672	1.12169	1.37756	1.07027	0.570894	3.14e-05	0.074478	1.05298	TC1600002175.mm.2	Mm.5023	NM_008791	Pcp4	Purkinje cell protein 4	NotChanged	Up	NotChanged
TC1700000009.mm.2	9.00475	9.03874	9.15381	8.91479	9.26214	9.07644	9.2428	9.13821	9.09931	9.07206	9.32134	9.23019	8.99708	9.16144	0.0144925	1.00402	0.0716662	0.135762	0.206043	1.15352	1.16612	0.0972512	0.917351	-0.00735922	-2.83566e-05	0.99998	0.0205552	1.00678	0.132793	0.128402	0.206015	1.1535	TC1700000009.mm.2	Mm.137134	NM_001122998	Tiam2	T cell lymphoma invasion and metastasis 2	Up	NotChanged	Up
TC1700000047.mm.2	8.98081	8.98111	8.98116	8.9806	8.98111	8.98096	8.98088	8.98097	8.9809	8.98074	8.98067	8.98096	8.98044	8.98055	1.38861	1.42993	0.761828	4.46e-05	0.0129461	1.00901	0.998187	0.0274594	0.0273757	-0.000290563	-0.275024	0.826437	1.00461	0.0157538	0.174301	-0.000245988	-0.262078	0.833886	TC1700000047.mm.2	Mm.236068	NM_001113351	Synj2	synaptojanin 2	NotChanged	Down	Down
TC1700000055.mm.2	9.60994	9.92765	9.82488	9.45574	9.78827	9.84568	9.702	9.82974	9.97647	9.49746	9.69769	9.82546	9.77938	9.84485	0.0166627	1.07491	0.341598	0.123878	0.224595	1.16845	1.03302	0.00289888	0.23833	-0.0994649	-0.168832	0.889563	0.421154	0.559981	0.851036	0.024413	0.055763	1.03941	TC1700000055.mm.2	Mm.381893	NM_001033178	Tmem181a	transmembrane protein 181A	Up	Down	NotChanged
TC1700000092.mm.2	9.72877	10.0476	9.81088	9.99568	9.41226	9.93338	10.3654	9.75701	9.58076	10.1162	10.3762	9.9886	10.117	10.4179	1.60614	0.0146962	0.65185	-0.0859768	-0.0914425	0.938584	7.71e-05	1.10423	0.0765181	0.393434	0.488399	1.40289	0.00034633	1.0009	0.0287149	0.307457	0.396956	1.31673	TC1700000092.mm.2	Mm.87161	NM_001290707	Pde10a	phosphodiesterase 10A	Down	Up	Up
TC1700000315.mm.2	9.45181	9.35093	9.29907	9.28065	9.61036	9.54471	9.44275	9.61969	9.55925	9.61036	9.43772	9.52504	9.61147	9.47623	0.000542586	1.00153	0.00503765	0.209734	0.368688	1.29118	1.60052	0.0938629	0.636282	-0.0231866	-0.044403	0.969691	0.0010587	1.00244	0.00971378	0.186548	0.324285	1.25204	TC1700000315.mm.2	Mm.359030	NM_181821	Hcfc1r1	host cell factor C1 regulator 1 (XPO1-dependent)	Up	NotChanged	Up
TC1700000323.mm.2	11.2576	11.245	11.3402	11.3238	11.4126	11.4353	11.3614	11.4059	11.3629	11.4498	11.3811	11.3244	11.3397	11.3093	0.00249908	1.00389	0.0127298	0.103988	0.166319	1.12219	1.01845	0.0092514	0.275036	-0.0347662	-0.0537652	0.963419	0.0584783	1.01186	0.0858913	0.0692216	0.112554	1.08114	TC1700000323.mm.2	Mm.5222	NM_175229	Srrm2	serine/arginine repetitive matrix 2	Up	Down	NotChanged
TC1700000349.mm.2	10.766	11.0305	11.0075	11.0493	10.6917	10.7035	11.0696	10.7159	10.828	10.936	11.0174	10.802	10.8422	11.0331	1.03692	0.0151452	0.141152	-0.161595	-0.21556	0.861212	0.00230684	1.09102	0.186953	0.124391	0.143881	1.10487	1.21674	0.0440824	0.66223	-0.037204	-0.0716795	0.95153	TC1700000349.mm.2	Mm.157452	NM_008503	Rps2	ribosomal protein S2	Down	Up	Down
TC1700000477.mm.2	10.3747	10.1878	10.3382	10.3226	10.1447	10.0735	10.2936	10.3072	10.2136	10.3043	10.2217	10.1113	10.1938	10.2633	1.00411	0.00384915	0.143585	-0.0992891	-0.187257	0.878274	0.137266	1.05791	0.828383	0.0123804	0.00886547	1.00616	1.0207	0.0222871	0.146487	-0.0869087	-0.178391	0.883688	TC1700000477.mm.2	Mm.336955	NM_001357628	Rpl10a	ribosomal protein L10A	Down	NotChanged	Down
TC1700000496.mm.2	8.88391	8.74695	8.88924	8.51844	9.03108	8.85321	8.80082	8.92675	8.86914	8.78502	8.66743	8.77098	8.66027	8.69353	0.0232348	1.05145	0.221737	0.136567	0.30831	1.23826	1.00032	2.68e-05	0.0064994	-0.180756	-0.368816	0.774418	1.20119	0.0286432	0.654834	-0.0441886	-0.0605059	0.958928	TC1700000496.mm.2	Mm.195663	NM_001111099	Cdkn1a	cyclin-dependent kinase inhibitor 1A (P21)	Up	Down	Down
TC1700000523.mm.2	6.99768	7.19592	7.06827	7.16707	6.90775	7.14836	7.0522	7.03901	7.04336	7.24961	7.03882	7.05552	7.17878	7.1698	1.02778	0.0340142	0.287782	-0.0691045	-0.27135	0.828544	0.00385248	0.993781	0.107076	0.100371	0.520211	1.43417	0.731346	1.18695	0.622832	0.0312664	0.248862	1.18827	TC1700000523.mm.2	Mm.390969	NM_021332	Glp1r	glucagon-like peptide 1 receptor	Down	Up	NotChanged
TC1700000641.mm.2	10.3826	10.3243	10.4688	10.3516	10.6498	10.5969	10.5273	10.65	10.4922	10.5	10.412	10.3877	10.4012	10.4089	0.000548965	1.00203	0.0029169	0.201401	0.369208	1.29164	1.00045	3.66e-05	0.00405777	-0.161305	-0.249588	0.841136	0.0658769	1.04339	0.32728	0.0400968	0.119619	1.08645	TC1700000641.mm.2	Mm.390965	NM_030890	Prrt1	proline-rich transmembrane protein 1	Up	Down	NotChanged
TC1700000750.mm.2	6.69544	6.78818	6.72095	6.57047	6.80578	6.64624	6.85346	6.86566	6.93009	6.55441	6.61895	6.83286	6.33306	6.64441	0.0159653	1.04256	0.0972531	0.126485	0.218842	1.1638	1.00068	2.58e-05	0.051141	-0.223507	-0.568733	0.674209	1.06778	0.011254	0.334007	-0.0970224	-0.349891	0.784643	TC1700000750.mm.2	Mm.105324	NM_001099632	Rnf39	ring finger protein 39	Up	Down	Down
TC1700000828.mm.2	8.76487	8.9936	8.98093	8.98264	8.74802	8.70384	8.97766	8.76888	8.76307	8.937	8.97413	8.76122	8.78922	8.99413	0.999608	0.00987044	0.103874	-0.138215	-0.453396	0.730322	0.00426613	1.0711	0.184006	0.0988425	0.292433	1.2247	1.18713	0.0479225	0.60993	-0.0393721	-0.160963	0.894428	TC1700000828.mm.2	NA	NA	NA	NA	Down	Up	Down
TC1700000835.mm.2	9.37831	9.74592	9.82759	9.36811	9.65246	9.58909	9.24961	9.5528	9.22956	9.7449	9.32001	9.59038	9.73171	9.75638	1.28592	0.0181109	0.436384	-0.125278	-0.204078	0.868093	0.000684399	1.08737	0.191261	0.173971	0.231965	1.17443	0.298217	0.167201	0.751365	0.0486938	0.0278868	1.01952	TC1700000835.mm.2	Mm.9277	NM_013737	Pla2g7	phospholipase A2, group VII (platelet-activating factor acetylhydrolase, plasma)	Down	Up	NotChanged
TC1700001113.mm.2	11.0834	11.0436	11.1259	10.9879	11.1383	11.0576	11.0862	11.0496	11.0751	10.9808	11.0517	11.0968	10.9587	10.9707	0.810351	1.13904	0.554329	0.0211758	0.0509404	1.03594	1.00515	0.00454328	0.0623532	-0.0696452	-0.159852	0.895117	1.03459	0.0505661	0.26385	-0.0484694	-0.108912	0.927287	TC1700001113.mm.2	Mm.311840	NM_001128180	Dlgap1	DLG associated protein 1	NotChanged	Down	NotChanged
TC1700001384.mm.2	10.2782	10.7529	10.5736	9.95481	10.5643	10.6268	10.3803	10.5658	10.8027	10.0376	10.3878	10.5504	10.5054	10.5741	0.0402269	1.03086	0.351863	0.198136	0.258379	1.19613	1.03512	0.000776956	0.182476	-0.176927	-0.207591	0.865982	0.143173	0.341184	0.920142	0.0212091	0.0507874	1.03583	TC1700001384.mm.2	Mm.297552	NM_001045538	Tmem181b-ps	transmembrane protein 181B, pseudogene	Up	Down	NotChanged
TC1700001386.mm.2	10.1552	10.4303	10.3262	9.6879	10.1616	10.3386	10.187	10.2959	10.6849	9.68256	10.1935	10.2857	10.4171	10.3282	0.00556147	1.22662	0.376764	0.183686	0.222097	1.16643	1.25327	0.00921983	0.372422	-0.152188	-0.171191	0.888109	0.141692	0.878713	0.885175	0.0314985	0.0509056	1.03591	TC1700001386.mm.2	Mm.472852	NR_028305	Tmem181c-ps	transmembrane protein 181C, pseudogene	Up	Down	NotChanged
TC1700001636.mm.2	11.4077	11.501	11.4656	11.4396	11.5275	11.5369	11.4787	11.5456	11.5158	11.5445	11.4796	11.5117	11.5459	11.5323	0.00408625	1.00471	0.0323779	0.0674106	0.176871	1.13043	0.278119	1.47332	0.913647	0.00190557	-0.0190022	0.986915	0.00434933	1.00534	0.0295371	0.0693162	0.157868	1.11564	TC1700001636.mm.2	Mm.26032	NM_011522	Syngr3	synaptogyrin 3	Up	NotChanged	Up
TC1700001674.mm.2	8.01228	8.30936	8.11718	8.31505	7.87387	7.98327	8.10312	7.8933	8.07466	7.84638	8.18565	8.12939	8.13306	8.30796	1.00113	0.000938827	0.0670334	-0.202828	-0.401788	0.75692	0.00161805	1.04223	0.174894	0.134844	0.268952	1.20493	1.05114	0.150653	0.543185	-0.0679839	-0.132836	0.912037	TC1700001674.mm.2	Mm.41925	NM_133719	Metrn	meteorin, glial cell differentiation regulator	Down	Up	NotChanged
TC1700001699.mm.2	10.51	10.2519	10.2129	10.2205	10.2844	10.1422	10.6481	10.3032	10.5362	10.4797	10.2823	10.7862	10.2332	10.2266	0.0255743	1.16776	0.492171	0.0839961	0.125676	1.09102	0.615961	0.0380123	0.896972	0.0187988	-0.0148248	0.989777	0.0403968	1.29774	0.449935	0.102795	0.110851	1.07986	TC1700001699.mm.2	Mm.239041	NM_013642	Dusp1	dual specificity phosphatase 1	Up	NotChanged	Up
TC1700001711.mm.2	10.3653	10.0598	10.2858	9.87547	10.5606	10.5258	10.4769	10.5547	10.5005	10.546	10.3953	10.5112	10.4767	10.4855	0.000121172	1.00041	0.0412329	0.377112	0.499447	1.41367	1.01411	0.00911375	0.212316	-0.040776	-0.0697604	0.952796	0.000333578	1.00072	0.0531275	0.336336	0.429686	1.34694	TC1700001711.mm.2	Mm.439919	NM_026307	Cuta	cutA divalent cation tolerance homolog	Up	Down	Up
TC1700001716.mm.2	9.05898	9.05377	9.07956	9.06709	9.01541	9.01573	9.05892	9.02134	9.04033	9.01496	9.04434	9.02716	9.03898	9.04517	1.00466	0.00658745	0.0126143	-0.0345011	-0.309121	0.807133	0.307626	1.4889	0.723465	0.0037736	-0.00263272	0.998177	1.00366	0.00667729	0.00674419	-0.0307275	-0.311754	0.805662	TC1700001716.mm.2	Mm.272389	NM_026063	Uqcc2	ubiquinol-cytochrome c reductase complex assembly factor 2	Down	NotChanged	Down
TC1700001741.mm.2	10.5259	10.7192	10.6431	10.636	10.5367	10.5626	10.6399	10.4801	10.6046	10.5662	10.6577	10.6367	10.5503	10.631	1.02594	0.0467139	0.223471	-0.0662491	-0.161136	0.894321	0.0115264	1.02354	0.247096	0.0435829	0.0781721	1.05568	1.09256	0.0774893	0.637685	-0.0226661	-0.0829636	0.944116	TC1700001741.mm.2	Mm.144699	NM_001291046	Nudt3	nudix (nucleotide diphosphate linked moiety X)-type motif 3	Down	Up	NotChanged
TC1700001798.mm.2	9.81125	9.53568	10.0119	9.25134	9.43523	9.29617	10.0667	10.0697	9.98554	9.8833	9.41964	9.51212	9.33673	9.40023	0.0198451	1.57031	0.631638	0.118112	0.13621	1.09901	1.06266	0.000163068	0.224584	-0.260264	-0.303396	0.810343	1.23056	0.0106624	0.492608	-0.142152	-0.167186	0.890578	TC1700001798.mm.2	Mm.41220	NM_027060	Btbd9	BTB (POZ) domain containing 9	Up	Down	Down
TC1700001839.mm.2	8.60039	8.71042	8.81077	8.65044	8.86663	8.79449	8.83697	8.75648	8.91224	8.78397	8.84849	8.87775	8.87993	8.89192	0.0125263	1.00119	0.0443628	0.140357	0.369289	1.29172	0.144291	1.44472	0.511891	0.0230497	0.047631	1.03357	0.00127317	1.00312	0.0282827	0.163407	0.41692	1.33507	TC1700001839.mm.2	Mm.281005	NM_017476	Akap8l	A kinase (PRKA) anchor protein 8-like	Up	NotChanged	Up
TC1700001879.mm.2	9.46669	9.39268	9.43808	9.45626	9.28454	9.20072	9.37658	9.33598	9.32399	9.34379	9.40174	9.28045	9.30054	9.44226	1.00239	0.00148042	0.00746192	-0.134069	-0.276955	0.825331	0.0959055	1.4834	0.278946	0.0493972	0.113856	1.08212	1.01228	0.0215472	0.0495458	-0.0846714	-0.163099	0.893104	TC1700001879.mm.2	Mm.352374	NM_001355384	Rps28	ribosomal protein S28	Down	NotChanged	Down
TC1700001888.mm.2	9.96544	9.93664	9.94177	9.94007	9.93162	9.90319	9.9181	9.89841	9.90493	9.91463	9.92589	9.88165	9.91609	9.93519	1.00461	0.00647304	0.00661882	-0.0347317	-0.236863	0.848589	0.291036	1.48545	0.761144	0.00344222	0.0314438	1.02203	1.00371	0.00661125	0.0274336	-0.0312895	-0.205419	0.867287	TC1700001888.mm.2	Mm.298745	NM_011296	Rps18	ribosomal protein S18	Down	NotChanged	Down
TC1700001985.mm.2	9.51317	9.34714	9.41906	9.22102	9.72797	9.70487	9.6207	9.72836	9.66974	9.69893	9.57271	9.58022	9.67758	9.64466	0.00017677	1.00054	0.0103275	0.31523	0.46705	1.38228	1.00535	0.00567208	0.128489	-0.0555072	-0.102072	0.931694	0.000593524	1.00131	0.0174062	0.259723	0.364979	1.28786	TC1700001985.mm.2	Mm.260159	NM_001033630	2310061I04Rik	RIKEN cDNA 2310061I04 gene	Up	Down	Up
TC1700002050.mm.2	8.24465	8.58017	8.24073	8.68803	8.00762	8.68549	8.77155	8.45567	8.26472	8.56323	8.78931	8.71741	8.76605	8.93033	0.140242	0.360659	0.994095	-0.00138591	0.0463135	1.03262	0.000243112	1.0052	0.0868382	0.316253	0.347405	1.27227	0.00231292	1.00668	0.0640681	0.314867	0.393719	1.31378	TC1700002050.mm.2	Mm.210857	NM_010814	Mog	myelin oligodendrocyte glycoprotein	NotChanged	Up	Up
TC1700002185.mm.2	11.0987	11.0751	11.0753	10.8241	11.2153	11.0392	11.0566	11.2484	11.0774	11.1147	11.2087	11.2741	11.178	11.1155	0.0459132	1.0353	0.21684	0.109087	0.189991	1.14076	0.0630399	1.47084	0.367137	0.0508365	0.0544052	1.03843	0.00129134	1.00402	0.0849423	0.159924	0.244397	1.1846	TC1700002185.mm.2	Mm.254784	NM_001163729	Klhdc3	kelch domain containing 3	Up	NotChanged	Up
TC1700002208.mm.2	8.55289	8.7225	8.58391	8.64513	8.61417	8.66976	8.6544	8.57681	8.71446	8.64567	8.57857	8.70259	8.4275	8.57394	0.763671	1.20336	0.672066	0.019813	0.108216	1.07789	1.02771	0.00641273	0.288826	-0.0602662	-0.228436	0.85356	1.33938	0.374299	0.517533	-0.0404532	-0.12022	0.920048	TC1700002208.mm.2	Mm.472101	NM_016859	Bysl	bystin-like	NotChanged	Down	NotChanged
TC1700002211.mm.2	9.72556	9.5285	9.59495	9.54983	9.84518	9.82209	9.77462	9.91036	9.81205	9.84769	9.75586	9.78562	9.89977	9.8161	0.000421197	1.00126	0.00684064	0.233152	0.380149	1.30148	1.59849	0.181455	0.73321	-0.0118534	-0.000851778	0.99941	0.000784732	1.00185	0.00781035	0.221299	0.379297	1.30071	TC1700002211.mm.2	Mm.89912	NM_001164729	Tomm6	translocase of outer mitochondrial membrane 6	Up	NotChanged	Up
TC1700002267.mm.2	9.35181	9.58283	9.65553	9.49555	9.65932	9.3723	9.64716	9.47289	9.59516	9.26624	9.4719	9.5062	9.22906	9.2552	0.459328	1.02087	0.754365	0.027938	0.0715764	1.05086	1.00442	0.00018618	0.0360054	-0.203647	-0.266331	0.831431	1.09255	0.0047186	0.0886957	-0.175709	-0.194755	0.873722	TC1700002267.mm.2	Mm.311655	NM_001163630	Satb1	special AT-rich sequence binding protein 1	NotChanged	Down	Down
TC1700002293.mm.2	6.25582	6.78944	6.04214	7.02412	6.05218	6.55811	6.53926	6.37144	6.04393	7.00072	6.30472	6.23815	6.76335	6.82644	1.07834	0.0156136	0.441594	-0.214896	-0.46845	0.722741	0.000222683	1.14967	0.137019	0.313694	0.58757	1.50271	0.0446996	0.197571	0.731442	0.0987983	0.119119	1.08607	TC1700002293.mm.2	Mm.155241	NM_022025	Slc5a7	solute carrier family 5 (choline transporter), member 7	Down	Up	Up
TC1700002420.mm.2	10.8303	10.831	10.8061	10.831	10.785	10.7487	10.7461	10.6561	10.69	10.7788	10.7478	10.6849	10.7424	10.8112	1.00348	0.00238589	0.0105759	-0.0994318	-0.221042	0.857946	0.191846	1.46782	0.397871	0.0278418	0.0439935	1.03096	1.0028	0.00312425	0.0245725	-0.07159	-0.177048	0.884511	TC1700002420.mm.2	Mm.34706	NM_001025572	Ankrd12	ankyrin repeat domain 12	Down	NotChanged	Down
TC1700002724.mm.2	10.2932	10.2719	10.3136	10.3644	10.2675	10.2413	10.2456	10.281	10.2705	10.2588	10.2653	10.2299	10.2033	10.2128	1.00452	0.00556659	0.0813978	-0.0495875	-0.181002	0.88209	1.002	0.0122145	0.103509	-0.0271601	-0.064519	0.956264	1.00294	0.00316907	0.0205082	-0.0767476	-0.245521	0.843511	TC1700002724.mm.2	Mm.478418	NM_001346957	Nrxn1	neurexin I	Down	Down	Down
TC1700002771.mm.2	7.94683	8.13546	8.07302	8.08001	7.80543	7.78068	7.9718	7.92242	7.8725	7.87389	7.99163	7.96434	7.95872	8.09639	1.00108	0.00119375	0.010747	-0.188261	-0.380638	0.768098	0.0033554	0.996001	0.0678175	0.106428	0.217628	1.16282	1.01583	0.0218085	0.173086	-0.0818327	-0.16301	0.89316	TC1700002771.mm.2	Mm.430765	NM_019730	Nme3	NME/NM23 nucleoside diphosphate kinase 3	Down	Up	Down
TC1700002775.mm.2	9.09839	8.91224	9.06439	8.8018	9.1859	8.95241	9.1308	9.26595	9.17174	9.26232	9.1915	9.24123	8.95028	9.29569	0.00749117	1.06008	0.0937769	0.172152	0.273747	1.20894	0.0593534	1.33279	0.578666	0.0468479	0.0749654	1.05334	0.00517433	1.07932	0.0522526	0.219	0.348712	1.27342	TC1700002775.mm.2	Mm.181488	NM_026712	Zfp414	zinc finger protein 414	Up	NotChanged	Up
TC1700002787.mm.2	11.0363	10.988	11.0222	10.9381	11.0892	11.0713	11.0192	11.0417	11.0653	11.1171	11.0271	11.0594	11.0683	11.0073	0.00464708	1.00484	0.0601768	0.0611992	0.172124	1.12672	1.58113	0.211782	0.948344	-0.00150877	0.0176852	1.01233	0.00540871	1.00557	0.0808254	0.0596904	0.189809	1.14061	TC1700002787.mm.2	Mm.439827	NM_001252457	Ddx39b	DEAD (Asp-Glu-Ala-Asp) box polypeptide 39B	Up	NotChanged	Up
TC1800000084.mm.2	9.47459	9.62356	9.64756	9.58695	9.49833	9.51114	9.52669	9.49922	9.42325	9.49467	9.49445	9.48796	9.4244	9.43732	1.01484	0.0329597	0.0916509	-0.091441	-0.212717	0.86291	1.01307	0.0113326	0.33821	-0.0239666	-0.0578719	0.96068	1.00683	0.0169577	0.0494191	-0.115408	-0.270589	0.828981	TC1800000084.mm.2	Mm.21500	NM_144860	Mib1	mindbomb E3 ubiquitin protein ligase 1	Down	Down	Down
TC1800000158.mm.2	9.34553	10.9777	10.2249	10.4403	10.4226	9.83501	9.61908	9.14067	11.1506	9.04683	11.4123	11.8081	11.6234	11.5435	0.199945	0.0033748	0.673591	-0.213498	-0.23103	0.852027	3.53e-07	1.44477	0.133141	1.05322	1.11178	2.16112	0.000114542	1.34241	0.217675	0.839724	0.880749	1.84133	TC1800000158.mm.2	Mm.2108	NM_013697	Ttr	transthyretin	Down	Up	Up
TC1800000282.mm.2	9.63313	9.63169	9.6827	9.65547	9.54212	9.54589	9.58649	9.5894	9.55435	9.52764	9.55734	9.55014	9.55526	9.54385	1.00371	0.00309596	0.00116774	-0.087099	-0.309543	0.806898	1.51603	0.222424	0.191914	-0.0168029	-0.0314757	0.978419	1.00185	0.00231334	0.00112572	-0.103902	-0.341018	0.789484	TC1800000282.mm.2	Mm.384171	NM_001360979	Apc	adenomatosis polyposis coli	Down	NotChanged	Down
TC1800000301.mm.2	10.8356	10.7851	10.7353	10.751	10.7454	10.7298	11.0225	10.9018	10.9087	10.3438	10.5768	10.8681	10.3372	10.5607	0.353021	1.33195	0.209661	0.084885	0.128942	1.09349	1.00018	6.87e-06	0.0256343	-0.324296	-0.397706	0.759064	1.04687	0.00281634	0.0682963	-0.239412	-0.268765	0.83003	TC1800000301.mm.2	Mm.181959	NM_007913	Egr1	early growth response 1	NotChanged	Down	Down
TC1800000443.mm.2	6.76338	6.7805	6.76699	6.77799	6.76404	6.77471	6.78367	6.77396	6.77176	6.78106	6.78016	6.77656	6.7792	6.78962	1.26624	1.27943	0.794973	0.00141639	0.00837388	1.00582	0.0263898	0.992303	0.0843086	0.00769104	0.49984	1.41406	0.137317	1.00342	0.115108	0.00910744	0.508214	1.42229	TC1800000443.mm.2	Mm.150401	NM_178749	Stk32a	serine/threonine kinase 32A	NotChanged	Up	NotChanged
TC1800000595.mm.2	8.27593	8.89601	8.35679	8.68381	8.42476	8.5001	8.51488	8.55005	8.43037	8.90859	8.3865	8.69753	8.86347	8.85329	0.499575	0.228744	0.667506	-0.0691029	-0.0976381	0.934562	0.000386088	1.03393	0.0526145	0.257846	0.341342	1.26693	0.00625056	1.03542	0.321806	0.188743	0.243704	1.18403	TC1800000595.mm.2	Mm.209711	NM_001167925	A730017C20Rik	RIKEN cDNA A730017C20 gene	NotChanged	Up	Up
TC1800000616.mm.2	9.60821	9.50029	9.56158	9.69612	9.39141	9.13851	9.40367	9.20678	9.33121	9.29117	9.29299	9.13542	9.29004	9.40401	1.00027	0.000470302	0.00298829	-0.297234	-0.430896	0.741801	1.20139	0.115427	0.86823	-0.0115908	0.0092151	1.00641	1.00009	0.000330894	0.0013072	-0.308825	-0.421681	0.746554	TC1800000616.mm.2	Mm.43778	NM_020600	Rps14	ribosomal protein S14	Down	NotChanged	Down
TC1800000617.mm.2	7.3462	7.35572	7.3238	7.35546	7.27981	7.65882	7.10032	7.42092	7.2846	7.69493	7.4331	7.44937	7.59659	7.45247	0.545289	0.520976	0.970962	0.00359985	-0.0844232	0.943162	0.000890813	1.07606	0.145505	0.176401	0.404563	1.32369	0.00104357	1.00257	0.0244837	0.180001	0.32014	1.24845	TC1800000617.mm.2	Mm.439737	NM_001042605	Cd74	CD74 antigen (invariant polypeptide of major histocompatibility complex, class II antigen-associated)	NotChanged	Up	Up
TC1800000632.mm.2	10.5266	10.7856	10.8147	10.4358	10.6514	10.504	10.5483	11.0486	10.6322	10.3982	10.825	10.6035	10.5722	10.632	0.18726	0.467027	0.796305	0.0362116	0.0625357	1.0443	1.22439	0.034823	0.568571	-0.0707092	-0.109148	0.927135	0.973335	0.365324	0.776952	-0.0344976	-0.0466122	0.968207	TC1800000632.mm.2	Mm.26908	NM_001357498	Csnk1a1	casein kinase 1, alpha 1	NotChanged	Down	NotChanged
TC1800000643.mm.2	6.31301	6.3134	6.31326	6.31322	6.3131	6.31327	6.3135	6.31293	6.3133	6.31303	6.31311	6.31309	6.31279	6.31323	1.40927	1.39403	0.980261	-3.22e-06	-0.107336	0.9283	0.992643	0.0390916	0.194965	-0.000171238	-0.408714	0.753294	0.964192	0.161924	0.152002	-0.000174461	-0.516051	0.699283	TC1800000643.mm.2	Mm.312675	NM_177829	Spink10	serine peptidase inhibitor, Kazal type 10	NotChanged	Down	NotChanged
TC1800000658.mm.2	10.4752	10.5514	10.4891	10.5274	10.4289	10.5407	10.6366	10.5019	10.5327	10.5531	10.5728	10.5969	10.5763	10.6859	0.825491	1.20982	0.661823	0.0173973	0.03614	1.02537	0.00584495	1.01254	0.134796	0.0688292	0.135066	1.09814	0.00292224	1.00471	0.0215495	0.0862265	0.171206	1.126	TC1800000658.mm.2	Mm.252110	NM_009182	St8sia3	ST8 alpha-N-acetyl-neuraminide alpha-2,8-sialyltransferase 3	NotChanged	Up	Up
TC1800000694.mm.2	9.93162	10.1828	10.1118	10.4399	9.7872	10.3538	10.4798	10.1936	10.0558	10.3291	10.3759	10.157	10.469	10.4961	0.213744	0.47999	0.963979	0.00748705	0.01568	1.01093	0.00115008	1.14844	0.205845	0.191409	0.256309	1.19442	0.00595917	1.04377	0.163506	0.198896	0.271989	1.20747	TC1800000694.mm.2	Mm.440746	NM_010307	Gnal	guanine nucleotide binding protein, alpha stimulating, olfactory type	NotChanged	Up	Up
TC1800000741.mm.2	11.7658	11.7687	11.8876	11.6622	11.9605	11.8194	11.8655	11.8317	11.8269	11.7395	11.8467	11.8669	11.66	11.7097	0.0317061	1.02948	0.152668	0.0897188	0.13595	1.09882	1.00825	0.00246529	0.0838262	-0.0962699	-0.152333	0.899794	1.095	0.573138	0.917632	-0.00655112	-0.0163828	0.988709	TC1800000741.mm.2	Mm.4269	NM_001083967	Tcf4	transcription factor 4	Up	Down	NotChanged
TC1800000794.mm.2	8.14232	8.16654	8.16337	8.1569	8.14024	8.1383	8.15917	8.14088	8.14615	8.1606	8.16944	8.16467	8.16824	8.16849	1.00507	0.00983827	0.112613	-0.0123348	-0.384562	0.766012	0.00139474	1.00099	0.00276174	0.0213388	0.552034	1.46615	0.0102169	1.00589	0.193038	0.00900403	0.167472	1.12309	TC1800000794.mm.2	Mm.245724	NM_177470	Acaa2	acetyl-Coenzyme A acyltransferase 2 (mitochondrial 3-oxoacyl-Coenzyme A thiolase)	Down	Up	Up
TC1800000797.mm.2	11.3151	11.4878	11.3972	11.4968	11.2117	11.1939	11.3521	11.1852	11.2368	11.2499	11.2903	11.1748	11.3202	11.3929	1.00135	0.00120128	0.012541	-0.188318	-0.283055	0.821849	0.0091734	1.06721	0.325018	0.0496833	0.0618847	1.04383	1.00691	0.00974156	0.0458755	-0.138635	-0.22117	0.857869	TC1800000797.mm.2	Mm.276337	NM_001002239	Rpl17	ribosomal protein L17	Down	Up	Down
TC1800000834.mm.2	6.69084	7.34852	7.29388	7.43633	6.9278	7.52197	6.98026	6.82451	7.148	7.38648	7.12753	7.46956	7.62477	7.35474	0.494142	0.110376	0.612668	-0.11188	-0.202846	0.868835	0.000218561	1.17331	0.0710625	0.312105	0.5866	1.5017	0.00731433	1.17119	0.34258	0.200225	0.383753	1.30473	TC1800000834.mm.2	Mm.57174	NM_013831	Pstpip2	proline-serine-threonine phosphatase-interacting protein 2	NotChanged	Up	Up
TC1800000869.mm.2	11.7402	11.6883	11.5435	11.7972	11.4368	11.7284	11.8566	11.4764	11.5363	11.5408	11.7585	11.7642	11.8876	11.9398	1.13685	0.213034	0.408052	-0.0854077	-0.150481	0.90095	0.000686059	1.02463	0.144373	0.171278	0.22683	1.17026	0.0309438	1.2433	0.360826	0.0858701	0.0763486	1.05435	TC1800000869.mm.2	Mm.252063	NM_001025245	Mbp	myelin basic protein	NotChanged	Up	Up
TC1800000945.mm.2	9.79608	9.79598	9.79596	9.79612	9.79554	9.79574	9.79601	9.79587	9.79578	9.79593	9.7959	9.79584	9.79592	9.79586	1.00566	0.0142661	0.0322519	-0.000247322	-0.254021	0.838556	0.044146	0.990922	0.258581	0.000104672	0.099549	1.07144	1.00466	0.0160249	0.028294	-0.00014265	-0.154472	0.898461	TC1800000945.mm.2	Mm.223744	NM_008448	Kif5b	kinesin family member 5B	Down	Up	Down
TC1800001000.mm.2	10.8231	10.8272	10.9035	10.8473	10.818	10.6588	10.8626	10.7753	10.8878	10.6017	10.8071	10.9145	10.62	10.7188	1.028	0.0504383	0.308196	-0.0497674	-0.0741197	0.949922	1.5564	0.0319993	0.36992	-0.0680709	-0.0687191	0.953484	1.04711	0.0141679	0.115944	-0.117838	-0.142839	0.905735	TC1800001000.mm.2	Mm.259470	NM_001252489	Osbpl1a	oxysterol binding protein-like 1A	NotChanged	Down	Down
TC1800001017.mm.2	9.50801	9.51083	9.51414	9.63121	9.20557	9.4866	9.52427	9.56401	9.46759	9.47704	9.36109	9.436	9.60927	9.64061	1.02075	0.031241	0.242279	-0.0914399	-0.176235	0.88501	0.0790209	1.19966	0.521874	0.0551936	0.112975	1.08146	1.07792	0.0506554	0.571497	-0.0362463	-0.0632596	0.957099	TC1800001017.mm.2	Mm.250786	NM_001308641	Aqp4	aquaporin 4	Down	NotChanged	NotChanged
TC1800001147.mm.2	10.8061	10.9471	10.9945	10.9367	10.9358	10.9521	10.9983	11.0101	11.0224	10.8879	11.0349	11.1025	11.114	11.1126	0.0461481	1.00692	0.224422	0.0626566	0.127692	1.09254	0.00526975	1.0278	0.208025	0.0666336	0.0985866	1.07072	0.0168261	1.03165	0.0651027	0.12929	0.226279	1.16981	TC1800001147.mm.2	Mm.280075	NM_007874	Reep5	receptor accessory protein 5	Up	Up	Up
TC1800001237.mm.2	8.62103	7.65065	8.30125	8.4578	8.49651	8.21051	7.55834	7.44713	8.05014	8.62266	7.21186	8.69441	8.97601	7.6727	1.46598	0.00291712	0.329868	-0.30516	-0.432456	0.740999	0.000612528	0.162756	0.494459	0.283001	0.384267	1.3052	0.00948918	1.0998	0.957349	-0.0221581	-0.0481888	0.96715	TC1800001237.mm.2	Mm.241282	NM_010197	Fgf1	fibroblast growth factor 1	Down	Up	NotChanged
TC1900000043.mm.2	8.82744	8.82749	8.82744	8.8275	8.82731	8.82733	8.82736	8.82733	8.82733	8.82741	8.82738	8.82733	8.82741	8.82748	1.0057	0.0146498	0.000991397	-0.000138858	-0.382286	0.767221	0.0401511	0.999473	0.0473963	7.17e-05	0.223348	1.16744	1.00473	0.0822721	0.0665685	-6.72e-05	-0.158938	0.895684	TC1900000043.mm.2	Mm.396734	NM_025717	Rbm4b	RNA binding motif protein 4B	Down	Up	NotChanged
TC1900000073.mm.2	12.038	12.0378	12.0378	12.0377	12.0381	12.0381	12.0379	12.0381	12.038	12.038	12.038	12.038	12.038	12.038	0.0145063	1.00634	0.0325522	0.00022179	0.13841	1.10069	1.00034	0.0901364	0.368279	-3.85e-05	-0.033005	0.977382	0.0196631	1.00721	0.0635725	0.000183336	0.105405	1.0758	TC1900000073.mm.2	Mm.329655	NM_007687	Cfl1	cofilin 1, non-muscle	Up	NotChanged	Up
TC1900000118.mm.2	8.6324	8.72832	8.66676	8.77059	8.53241	8.71822	8.82726	8.70136	8.62178	8.79303	8.79304	8.69004	8.78298	8.83747	1.14446	0.0877427	0.750793	-0.0193122	-0.103147	0.931	0.00425367	1.04086	0.123191	0.0991038	0.321505	1.24963	0.00403541	1.00525	0.0876871	0.0797916	0.218358	1.16341	TC1900000118.mm.2	Mm.77017	NM_011242	Rasgrp2	RAS, guanyl releasing protein 2	NotChanged	Up	Up
TC1900000124.mm.2	10.0864	9.74703	9.80845	9.7465	10.166	10.0665	9.925	10.1897	10.0625	10.2306	9.97959	10.0253	10.0654	10.0901	0.0026623	1.00901	0.0547235	0.234825	0.327518	1.25485	1.15254	0.115974	0.954137	-0.00375323	-0.00373242	0.997416	0.00423327	1.03637	0.0569499	0.231072	0.323786	1.25161	TC1900000124.mm.2	Mm.318804	NM_001166370	Trmt112	tRNA methyltransferase 11-2	Up	NotChanged	Up
TC1900000148.mm.2	8.78484	8.73053	8.73127	8.75273	8.87483	8.96373	8.68052	8.9905	8.86454	8.97413	8.73913	8.8288	8.98072	8.87051	0.0192286	1.02704	0.0822762	0.124984	0.284476	1.21797	0.935431	0.181106	0.958309	0.00383066	-0.0184681	0.98728	0.00176077	1.00434	0.0453933	0.128814	0.266008	1.20248	TC1900000148.mm.2	Mm.285294	NM_001164634	Slc22a8	solute carrier family 22 (organic anion transporter), member 8	Up	NotChanged	Up
TC1900000246.mm.2	7.04856	6.90943	7.05361	6.60394	6.66881	6.7429	6.89324	7.22308	6.62061	6.30868	7.19028	6.73404	6.65945	6.63393	0.771708	0.200008	0.639353	-0.0741536	-0.270103	0.82926	1.00704	0.00483179	0.506449	-0.124453	-0.241304	0.845981	1.00179	0.036631	0.298232	-0.198607	-0.511407	0.701538	TC1900000246.mm.2	Mm.3999	NM_010821	Mpeg1	macrophage expressed gene 1	NotChanged	Down	Down
TC1900000317.mm.2	9.58811	9.97166	9.67072	9.98725	9.97878	9.97819	9.7223	9.68932	9.72924	9.75862	10.0025	9.96957	9.74271	9.79595	0.134309	0.677395	0.90549	0.0151315	0.0414729	1.02916	0.0443507	1.30671	0.698168	0.0343138	0.0419269	1.02949	0.1835	0.641129	0.689486	0.0494453	0.0833998	1.05951	TC1900000317.mm.2	Mm.7013	NM_019437	Rfk	riboflavin kinase	NotChanged	Up	NotChanged
TC1900000335.mm.2	7.76754	8.10347	8.08329	8.50503	7.71751	8.22651	7.86051	7.972	7.90792	8.47587	7.75027	7.99487	8.44475	8.46088	1.08198	0.00624475	0.352118	-0.177941	-0.331292	0.794824	0.000229996	1.21858	0.140427	0.288438	0.542589	1.45658	0.194085	0.364755	0.619248	0.110496	0.211297	1.15773	TC1900000335.mm.2	Mm.250866	NM_001361503	Aldh1a1	aldehyde dehydrogenase family 1, subfamily A1	Down	Up	NotChanged
TC1900000356.mm.2	8.61867	8.84994	8.76291	8.86567	8.62799	8.63843	8.61709	8.71402	8.70274	8.78353	8.69229	8.78199	8.78667	8.75365	1.01135	0.0231325	0.134388	-0.114245	-0.300523	0.811958	0.000342455	1.00077	0.00615126	0.0995685	0.21302	1.15911	1.04823	0.635628	0.818088	-0.014676	-0.087503	0.94115	TC1900000356.mm.2	Mm.131943	NM_001035239	Trpm3	transient receptor potential cation channel, subfamily M, member 3	Down	Up	NotChanged
TC1900000378.mm.2	10.7593	10.8474	10.7889	10.8382	10.6443	10.6456	10.7798	10.6325	10.6973	10.6776	10.746	10.6903	10.7429	10.8038	1.00307	0.00181991	0.00747661	-0.128583	-0.296894	0.814003	0.00862418	1.02512	0.180403	0.0522236	0.128372	1.09306	1.00316	0.00340634	0.0419234	-0.0763589	-0.168522	0.889754	TC1900000378.mm.2	NA	NA	NA	NA	Down	Up	Down
TC1900000401.mm.2	10.5455	10.6956	10.6814	10.6109	10.3774	10.3349	10.5504	10.3578	10.4098	10.3266	10.409	10.3726	10.4683	10.6117	1.00068	0.000893453	0.00312818	-0.227311	-0.356366	0.78113	0.129857	1.30323	0.62698	0.0315713	0.0441333	1.03106	1.00063	0.00127306	0.0148737	-0.19574	-0.312233	0.805394	TC1900000401.mm.2	NA	XM_001478443	Gm3873	predicted gene 3873	Down	NotChanged	Down
TC1900000634.mm.2	8.53217	9.23761	8.7463	9.25028	8.5401	8.55376	8.98699	8.35182	8.91016	8.52132	8.93514	9.1073	8.58024	8.73769	1.43052	0.00206409	0.258476	-0.273022	-0.400293	0.757704	0.015397	0.841473	0.526533	0.107771	0.197841	1.14698	1.44071	0.00399933	0.467586	-0.165251	-0.202452	0.869072	TC1900000634.mm.2	Mm.248237	NM_053103	Entpd7	ectonucleoside triphosphate diphosphohydrolase 7	Down	Up	Down
TC1900000685.mm.2	9.52709	9.52891	9.53006	9.54471	9.68877	9.6743	9.53622	9.6159	9.48095	9.71143	9.53463	9.51711	9.55963	9.4101	0.0555349	1.02854	0.171285	0.0665351	0.0779015	1.05548	1.57248	0.0437153	0.427037	-0.0526484	-0.129214	0.914329	0.910931	0.909091	0.789244	0.0138867	-0.0513126	0.965058	TC1900000685.mm.2	Mm.271620	NM_178930	Gbf1	golgi-specific brefeldin A-resistance factor 1	NotChanged	Down	NotChanged
TC1900000756.mm.2	7.74218	7.74063	7.74276	7.7413	7.74259	7.74029	7.74455	7.74181	7.74401	7.74029	7.74166	7.7438	7.7405	7.73955	1.31279	1.40389	0.337161	0.000933807	0.168669	1.12402	0.99458	0.0302635	0.199976	-0.00149046	-0.242072	0.84553	1.00642	0.144919	0.547843	-0.000556652	-0.073403	0.950394	TC1900000756.mm.2	Mm.482424	NM_001085390	Dusp5	dual specificity phosphatase 5	NotChanged	Down	NotChanged
TC1900000787.mm.2	8.95682	9.8299	8.58366	9.79129	8.29364	9.85189	8.96854	9.88181	8.40396	10.1744	8.48174	9.34589	10.483	9.03634	0.128562	0.0137551	0.661784	-0.210449	-0.239272	0.847173	0.000117424	1.44122	0.421922	0.424302	0.447013	1.36321	0.00623425	0.102333	0.669725	0.213852	0.207741	1.15488	TC1900000787.mm.2	Mm.139815	NM_001142918	Tcf7l2	transcription factor 7 like 2, T cell specific, HMG box	Down	Up	Up
TC1900000850.mm.2	6.53573	7.065	6.63988	7.11544	6.65177	7.09881	6.60605	6.60743	6.52557	7.29155	6.57755	6.68127	7.2342	7.13656	1.60365	0.0235018	0.462589	-0.141087	-0.373776	0.77176	0.000413774	1.01775	0.154633	0.2863	0.78108	1.71842	0.0130795	1.53032	0.508947	0.145213	0.407304	1.32621	TC1900000850.mm.2	Mm.268797	NM_172523	Slc18a2	solute carrier family 18 (vesicular monoamine), member 2	Down	Up	Up
TC1900000896.mm.2	10.0301	9.97593	9.91583	9.67593	10.0083	9.97604	9.91926	10.1354	10.253	10.059	9.92793	9.90813	10.3097	9.95569	0.00247829	1.00475	0.157819	0.158937	0.23267	1.17501	1.05818	0.0325167	0.790226	-0.0262995	-0.0411588	0.971874	0.235296	1.2387	0.259168	0.132637	0.191511	1.14196	TC1900000896.mm.2	Mm.299292	NM_013541	Gstp1	glutathione S-transferase, pi 1	Up	Down	NotChanged
TC1900000941.mm.2	8.7617	8.78446	8.7915	8.67324	8.85962	8.72911	8.88145	8.82801	8.88589	8.70058	8.7178	8.89257	8.80118	8.75347	0.0390224	1.02406	0.0719566	0.0840906	0.202377	1.15059	1.55993	0.0442084	0.195126	-0.0636944	-0.165951	0.891341	0.880468	0.95612	0.656704	0.0203962	0.0364266	1.02557	TC1900000941.mm.2	Mm.234769	NM_001360711	Dpp3	dipeptidylpeptidase 3	Up	Down	NotChanged
TC1900000944.mm.2	7.22741	7.27347	7.24232	7.19954	7.31752	7.28645	7.40554	7.1378	7.31312	7.11358	7.10732	7.52963	7.32927	7.35372	0.0398779	1.02209	0.276249	0.0563992	0.0951846	1.0682	0.10637	0.503919	0.954663	-0.00538104	0.0796555	1.05677	0.0308896	1.16636	0.562157	0.0510182	0.17484	1.12884	TC1900000944.mm.2	Mm.287867	NM_153553	Npas4	neuronal PAS domain protein 4	Up	NotChanged	Up
TC1900000951.mm.2	10.7045	10.704	10.7046	10.7042	10.7047	10.7046	10.7049	10.7051	10.7048	10.7044	10.7046	10.7048	10.7049	10.705	0.0133502	1.00602	0.0343849	0.000497661	0.179122	1.13219	1.47104	0.865393	0.669256	-5.94e-05	-0.0368088	0.974809	0.0138375	1.00657	0.0560224	0.000438268	0.142313	1.10367	TC1900000951.mm.2	Mm.299737	NM_001302333	Cnih2	cornichon family AMPA receptor auxiliary protein 2	Up	NotChanged	Up
TC1900001035.mm.2	11.807	11.7488	11.7672	11.7256	11.8494	11.8406	11.7971	11.8735	11.8227	11.8471	11.8147	11.8337	11.8528	11.8385	0.0038013	1.00461	0.0136019	0.0745412	0.176762	1.13034	0.308093	1.47406	0.963353	0.000690778	0.00844857	1.00587	0.00388506	1.00498	0.0159953	0.075232	0.18521	1.13698	TC1900001035.mm.2	Mm.203921	NM_134150	Otub1	OTU domain, ubiquitin aldehyde binding 1	Up	NotChanged	Up
TC1900001072.mm.2	12.4499	12.2531	12.3441	12.1626	12.5053	12.6006	12.4885	12.554	12.553	12.5242	12.5049	12.5236	12.5207	12.4793	0.000411378	1.00135	0.0251707	0.237861	0.332112	1.25885	1.00898	0.011882	0.223318	-0.0297388	-0.0281403	0.980684	0.000842091	1.00221	0.0416574	0.208122	0.303972	1.23454	TC1900001072.mm.2	Mm.329700	NM_010316	Gng3	guanine nucleotide binding protein (G protein), gamma 3	Up	Down	Up
TC1900001115.mm.2	9.02204	9.02209	9.0221	9.02203	9.0221	9.02207	9.02212	9.02212	9.02209	9.022	9.02206	9.02208	9.022	9.02203	0.358089	0.969837	0.184862	3.4e-05	0.206846	1.15416	1.00167	0.00875651	0.0114244	-6.14e-05	-0.286656	0.8198	0.974544	0.759816	0.309701	-2.73e-05	-0.0798098	0.946182	TC1900001115.mm.2	Mm.490254	NM_133804	Tmem132a	transmembrane protein 132A	NotChanged	Down	NotChanged
TC1900001203.mm.2	10.1477	9.84671	9.9439	9.75787	10.0806	9.95324	9.77727	9.98261	9.57614	9.9312	9.95562	9.96379	9.96999	10.1032	0.586148	0.52213	0.69451	-0.0500524	-0.0774487	0.947732	0.0384104	1.41092	0.293102	0.11079	0.175349	1.12924	0.0454421	1.21011	0.534331	0.0607375	0.0978999	1.07021	TC1900001203.mm.2	Mm.289936	NM_001205339	Psat1	phosphoserine aminotransferase 1	NotChanged	Up	Up
TC1900001282.mm.2	8.55823	8.43417	8.52328	8.26445	8.80187	8.78709	8.61854	8.7583	8.74173	8.78883	8.67151	8.68305	8.68083	8.69371	0.000206237	1.00086	0.0124806	0.296474	0.548259	1.46232	1.57017	0.0831668	0.363709	-0.0379234	-0.0573661	0.961017	0.000525355	1.00117	0.023597	0.258551	0.490893	1.40531	TC1900001282.mm.2	Mm.440181	NM_026520	Fam122a	family with sequence similarity 122, member A	Up	NotChanged	Up
TC1900001484.mm.2	8.1256	8.07418	8.26077	7.87231	8.30848	8.16037	8.28939	8.23345	8.29457	8.0508	8.27898	8.25658	8.24036	8.19073	0.000945398	1.00307	0.116009	0.174038	0.43718	1.35396	1.57527	0.0587874	0.310462	-0.0537632	-0.0868521	0.941575	0.0380373	1.27757	0.246228	0.120274	0.350328	1.27485	TC1900001484.mm.2	Mm.5567	NM_016861	Pdlim1	PDZ and LIM domain 1 (elfin)	Up	NotChanged	Up
TC1900001503.mm.2	7.6615	7.60234	7.5629	7.74788	7.44861	7.66802	7.92316	7.72062	7.5094	7.58116	7.97485	7.96847	8.09744	8.14772	0.409975	0.70816	0.915474	0.0103062	0.00184133	1.00128	3.07e-05	1.00018	0.05078	0.299964	0.601136	1.51691	0.00171163	1.01321	0.0323393	0.31027	0.602977	1.51885	TC1900001503.mm.2	Mm.54119	NM_153520	Opalin	oligodendrocytic myelin paranodal and inner loop protein	NotChanged	Up	Up
TC1900001541.mm.2	11.1758	11.1147	11.1418	11.1001	11.3669	11.3857	11.2088	11.2955	11.3171	11.3688	11.278	11.3313	11.2601	11.2303	0.000677517	1.00199	0.0021529	0.181669	0.290746	1.22327	1.59681	0.13319	0.611888	-0.0210866	-0.0556182	0.962182	0.00120954	1.00266	0.00127366	0.160582	0.235128	1.17701	TC1900001541.mm.2	Mm.19039	NM_010324	Got1	glutamic-oxaloacetic transaminase 1, soluble	Up	NotChanged	Up
TC1900001621.mm.2	11.5496	11.6421	11.6236	11.6594	11.3809	11.3357	11.5954	11.3091	11.5043	11.3718	11.5453	11.3756	11.5514	11.6067	1.0014	0.00118156	0.0196257	-0.193639	-0.316701	0.802904	0.00882225	1.10554	0.397848	0.0651192	0.0943339	1.06757	1.00176	0.00162294	0.0579787	-0.12852	-0.222367	0.857158	TC1900001621.mm.2	Mm.29722	NM_023211	Usmg5	upregulated during skeletal muscle growth 5	Down	Up	Down
TC1900001722.mm.2	9.05743	9.39007	9.11655	9.23163	9.18502	9.32318	9.17598	9.25657	9.0874	9.40602	9.22029	9.10127	9.25557	9.39626	0.600537	0.711022	0.939161	0.00670971	-0.0404318	0.972364	0.00538771	1.10553	0.346303	0.0702532	0.170878	1.12574	0.0441858	1.19457	0.438938	0.0769629	0.130446	1.09463	TC1900001722.mm.2	Mm.88367	NM_001285457	Gfra1	glial cell line derived neurotrophic factor family receptor alpha 1	NotChanged	Up	Up
TC4_GL456350_random00000010.mm.2	8.75981	7.8421	7.75095	7.70902	9.39169	8.8741	7.76502	7.80626	8.75339	8.78191	7.80195	7.82457	7.59484	7.50182	0.00177582	1.04405	0.253937	0.502622	0.666818	1.58757	1.01308	9.95e-06	0.157335	-0.617075	-0.855836	0.552545	1.12491	0.0677081	0.745701	-0.114452	-0.189017	0.877203	TC4_GL456350_random00000010.mm.2	Mm.425173	NM_001085530	Fam205a2	family with sequence similarity 205, member A2	Up	Down	NotChanged
TC4_GL456350_random00000011.mm.2	9.10203	8.19557	8.17867	8.19529	9.75675	9.168	8.35751	8.17519	9.39372	9.01097	8.45718	8.45695	8.34196	8.23773	0.000550506	1.00494	0.189975	0.552342	0.569719	1.48423	0.53345	0.000179699	0.211426	-0.469277	-0.47473	0.719601	0.00656488	1.53043	0.766195	0.0830646	0.0949883	1.06806	TC4_GL456350_random00000011.mm.2	Mm.389537	NM_001270431	Gm20878	predicted gene, 20878	Up	Down	Up
TC4_GL456350_random00000012.mm.2	6.30847	6.19364	6.34954	6.26794	6.34747	6.30895	6.18816	6.35299	6.38873	6.53098	6.23997	6.47313	6.29188	6.56536	0.07378	1.11493	0.462253	0.0373632	0.0997134	1.07156	0.0333271	1.42849	0.211906	0.103005	0.720187	1.6474	0.0242044	1.04345	0.105102	0.140368	0.819901	1.76528	TC4_GL456350_random00000012.mm.2	Mm.407493	NM_001193668	Gm10591	predicted gene 10591	NotChanged	Up	Up
TC4_JH584293_random00000007.mm.2	10.7838	10.6507	10.6376	10.5968	10.8654	10.6636	10.6693	10.5398	10.7437	10.654	10.689	10.6171	10.5902	10.5858	0.0610917	1.07336	0.677348	0.0291318	0.0123925	1.00863	1.03322	0.00428489	0.278433	-0.0691285	-0.112309	0.925106	1.26903	0.589418	0.420396	-0.0399967	-0.0999163	0.933087	TC4_JH584293_random00000007.mm.2	Mm.6660	NM_001199959	Ccl27b	chemokine (C-C motif) ligand 27b	NotChanged	Down	NotChanged
TC4_JH584293_random00000008.mm.2	8.12487	7.11402	7.24366	7.20076	8.64829	8.21247	6.97718	7.23097	8.19251	8.00483	7.00658	7.14469	7.15712	7.17873	0.000530146	1.25764	0.313532	0.431454	0.551153	1.46526	1.04135	2.58e-05	0.178209	-0.553892	-0.764801	0.588534	0.261976	0.0531408	0.694074	-0.122438	-0.213649	0.862353	TC4_JH584293_random00000008.mm.2	Mm.6660	NM_011888	Ccl19	chemokine (C-C motif) ligand 19	Up	Down	NotChanged
TC4_JH584294_random00000001.mm.2	10.7838	10.6507	10.6376	10.5968	10.8654	10.6636	10.6693	10.5398	10.7437	10.654	10.689	10.6171	10.5902	10.5858	0.0892547	1.24332	0.677348	0.0291318	0.0123925	1.00863	1.0336	0.00390154	0.278433	-0.0691285	-0.112309	0.925106	1.03135	0.0546281	0.420396	-0.0399967	-0.0999163	0.933087	TC4_JH584294_random00000001.mm.2	Mm.6660	NM_001164046	Gm13306	predicted gene 13306	NotChanged	Down	NotChanged
TC4_JH584294_random00000008.mm.2	8.34551	7.07886	7.22392	7.1855	8.88418	8.36151	6.86813	7.15932	8.35677	8.17224	6.97211	7.17025	7.13223	7.11229	0.00605694	0.477307	0.37059	0.467534	0.685705	1.60849	1.46063	2.72e-05	0.213905	-0.614158	-0.807534	0.571358	1.57415	0.00532401	0.704851	-0.146624	-0.12183	0.919021	TC4_JH584294_random00000008.mm.2	Mm.6660	NM_011888	Ccl19	chemokine (C-C motif) ligand 19	Up	Down	Down
TCUn_JH58430400000005.mm.2	7.86044	8.45952	8.82996	7.95924	8.14841	9.04931	9.04343	8.8267	9.05366	8.63454	8.67868	8.7591	9.21288	9.0102	0.000117853	0.995074	0.103646	0.547014	0.836278	1.78544	0.323317	0.0195632	0.870918	0.0347769	0.0159286	1.0111	0.000112316	1.00014	0.075679	0.581791	0.852206	1.80526	TCUn_JH58430400000005.mm.2	Mm.247625	NR_003518	Pisd-ps3	phosphatidylserine decarboxylase, pseudogene 3	Up	NotChanged	Up
TSUnmapped00000001.mm.2	11.0014	10.9803	11.1166	10.9066	11.1614	11.154	11.1324	11.2344	11.2133	11.0935	11.1558	11.2107	11.1072	11.1409	0.000780952	1.00235	0.01871	0.177873	0.295309	1.22715	1.00486	0.00826461	0.219712	-0.0374692	-0.0605596	0.958892	0.00175071	1.00389	0.039339	0.140404	0.234749	1.1767	TSUnmapped00000001.mm.2	Mm.277521	NM_001290299	Plppr2	phospholipid phosphatase related 2	Up	Down	Up
TSUnmapped00000036.mm.2	8.78472	9.07816	8.74567	9.14312	8.74573	9.2426	8.89117	8.96145	8.70163	9.34193	8.72565	8.88251	9.10812	9.0852	0.576147	0.41939	0.838984	-0.0294028	-0.0481159	0.967199	0.0147875	0.834636	0.423054	0.120169	0.194438	1.14428	0.157823	1.08949	0.553224	0.0907665	0.146322	1.10674	TSUnmapped00000036.mm.2	Mm.255464	NM_001290010	Ache	acetylcholinesterase	NotChanged	Up	NotChanged
TSUnmapped00000046.mm.2	8.87012	8.71482	8.87828	8.65759	8.85351	8.72746	8.92273	8.76518	8.84609	8.6349	8.63146	8.74031	8.51456	8.53117	0.0892463	1.07502	0.540867	0.0427909	0.0690728	1.04904	1.00014	1.89e-05	0.00434159	-0.212513	-0.348817	0.785228	1.00108	0.00157329	0.0500904	-0.169723	-0.279744	0.823737	TSUnmapped00000046.mm.2	Mm.103737	NM_001289925	Egr3	early growth response 3	NotChanged	Down	Down

## Sheet: No_of_DEGs
G1: Sham vs G2: Aβ G2/G1		G2: Aβ vs G3:Aβ+YW G3/G2
Up	281	Up	36
		NotChanged	92
		Down	153
NotChanged	21634	Up	151
		NotChanged	21358
		Down	125
Down	291	Up	179
		NotChanged	94
		Down	18
	22206		22206
		G2: Aβ vs G3:Aβ+YW G3/G2
		Up	366
		NotChanged	21544
		Down	296
			22206

## Sheet: Sheet1
Gene Name	Gene Symbol	rma Fold Change (Aβgroup/Sham group)	Aβgroup vs Sham group (Aβgroup/Sham group)	rma Fold Change (Aβ+YWgroup/Aβgroup)	Aβ+YWgroup vs Aβgroup (Aβ+YWgroup/Aβgroup)
alcohol dehydrogenase, iron containing, 1	Adhfe1	1.02414	NotChanged	1.19663	Up
RIKEN cDNA 3110035E14 gene	3110035E14Rik	1.19575	Up	0.861851	Down
progestin and adipoQ receptor family member VIII	Paqr8	0.786093	Down	1.12523	Up
dystonin	Dst	1.0246	NotChanged	0.863355	Down
ribosomal protein L31	Rpl31	0.849645	Down	1.06532	Up
ribosomal protein L29	Rpl29	1.14104	Up	0.992395	Down
bone morphogenetic protein receptor, type II (serine/threonine kinase)	Bmpr2	0.932092	NotChanged	0.925459	Down
eukaryotic translation elongation factor 1 beta 2	Eef1b2	0.854761	Down	1.07674	Up
insulin-like growth factor binding protein 2	Igfbp2	0.861919	Down	1.22075	Up
inhibin alpha	Inha	1.42689	Up	0.84846	Down
cysteine and glycine-rich protein 1	Csrp1	0.901043	Down	1.11233	Up
syntaxin 6	Stx6	0.914126	Down	1.0121	NotChanged
cellular repressor of E1A-stimulated genes 1	Creg1	0.97574	NotChanged	1.07832	Up
retinoid X receptor gamma	Rxrg	1.11434	Up	1.32705	Up
cilia and flagella associated protein 126	Cfap126	1.10542	Up	1.88904	Up
prefoldin 2	Pfdn2	0.795543	Down	1.09914	Up
potassium inwardly-rectifying channel, subfamily J, member 10	Kcnj10	0.83258	Down	1.08932	NotChanged
zinc finger and BTB domain containing 18	Zbtb18	1.08821	Up	0.912837	Down
predicted gene 16432	Gm16432	0.81148	Down	1.24598	Up
cornichon family AMPA receptor auxiliary protein 3	Cnih3	1.16348	Up	0.942695	NotChanged
plexin A2	Plxna2	1.07073	NotChanged	0.804687	Down
CD34 antigen	Cd34	0.989321	NotChanged	0.900299	Down
ribosomal protein L7	Rpl7	0.834169	Down	1.05998	NotChanged
coiled-coil domain containing 115	Ccdc115	1.12969	Up	0.944444	NotChanged
solute carrier family 39 (zinc transporter), member 10	Slc39a10	0.948424	NotChanged	0.896173	Down
regulated endocrine-specific protein 18	Resp18	0.829647	Down	1.06109	Up
secretogranin II	Scg2	0.831913	Down	1.16872	Up
endothelin converting enzyme-like 1	Ecel1	0.857226	NotChanged	1.50232	Up
potassium inwardly-rectifying channel, subfamily J, member 13	Kcnj13	1.03181	NotChanged	1.40463	Up
RIKEN cDNA A730008H23 gene	A730008H23Rik	1.24925	Up	1.1216	Up
COP9 signalosome subunit 9	Cops9	0.808536	Down	1.04084	NotChanged
kinesin family member 1A	Kif1a	0.934221	NotChanged	0.926302	Down
RIKEN cDNA 2900060B14 gene	2900060B14Rik	0.654621	Down	1.17099	Up
major facilitator superfamily domain containing 4A	Mfsd4a	1.12269	Up	0.931112	Down
adenosine A1 receptor	Adora1	1.00768	NotChanged	0.925017	Down
shisa family member 4	Shisa4	1.11992	Up	0.957423	NotChanged
RIKEN cDNA 1700025G04 gene	1700025G04Rik	1.10548	Up	1.00554	Down
G protein-coupled receptor 52	Gpr52	1.15454	NotChanged	1.34426	Up
proline-rich coiled-coil 2C	Prrc2c	0.926678	NotChanged	0.936151	Down
regulator of G-protein signaling 4	Rgs4	1.04386	NotChanged	0.916983	Down
Purkinje cell protein 4-like 1	Pcp4l1	0.969607	NotChanged	1.13156	Up
nicastrin	Ncstn	1.26058	Up	0.98249	NotChanged
ATPase, Na+/K+ transporting, alpha 2 polypeptide	Atp1a2	0.869726	Down	1.09757	Up
nitric oxide synthase 1 (neuronal) adaptor protein	Nos1ap	1.09881	Up	0.925241	Down
coiled-coil domain containing 3	Ccdc3	1.19932	Up	0.912392	Down
vimentin	Vim	0.979081	NotChanged	1.14792	Up
enhancer trap locus 4	Etl4	1.03265	NotChanged	0.856687	Down
glutamic acid decarboxylase 2	Gad2	0.90997	NotChanged	1.15173	Up
ribosomal protein L7A	Rpl7a	0.850552	Down	1.04681	Up
mediator complex subunit 27	Med27	1.25164	Up	0.977532	Down
spectrin alpha, non-erythrocytic 1	Sptan1	1.04757	NotChanged	0.865403	Down
argininosuccinate synthetase 1	Ass1	1.13273	Up	1.13316	Up
ribosomal protein L12	Rpl12	0.818596	Down	1.04251	NotChanged
gelsolin	Gsn	0.993526	NotChanged	1.14884	Up
T-box brain gene 1	Tbr1	1.1677	Up	0.862654	Down
golgi reassembly stacking protein 2	Gorasp2	1.089	NotChanged	1.03494	Up
pyruvate dehydrogenase kinase, isoenzyme 1	Pdk1	1.29307	Up	0.926056	Down
Rap guanine nucleotide exchange factor (GEF) 4	Rapgef4	0.914998	Down	0.969932	NotChanged
spleen focus forming virus (SFFV) proviral integration oncogene	Spi1	0.918317	NotChanged	1.20067	Up
Rho GTPase activating protein 1	Arhgap1	1.18716	Up	0.954736	NotChanged
solute carrier family 1 (glial high affinity glutamate transporter), member 2	Slc1a2	0.897486	Down	1.00356	NotChanged
CD59b antigen	Cd59b	0.718022	NotChanged	1.51191	Up
CD59a antigen	Cd59a	0.619808	Down	1.64415	Up
brain derived neurotrophic factor	Bdnf	0.982238	NotChanged	0.78812	Down
lysophosphatidylcholine acyltransferase 4	Lpcat4	1.37841	Up	0.916991	Down
dispatched RND tramsporter family member 2	Disp2	1.0747	NotChanged	0.926469	Down
calcineurin-like EF hand protein 1	Chp1	1.12106	Up	0.892117	Down
synaptosomal-associated protein 23	Snap23	1.22678	Up	1.0953	Up
microtubule-associated protein 1 A	Map1a	0.880202	Down	0.968845	NotChanged
oxytocin	Oxt	0.850583	NotChanged	1.33307	Up
lysosomal-associated membrane protein family, member 5	Lamp5	1.10896	Up	0.902629	Down
proprotein convertase subtilisin/kexin type 2	Pcsk2	0.991704	NotChanged	0.930274	Down
somatostatin receptor 4	Sstr4	1.02711	NotChanged	0.869119	Down
neuronatin	Nnat	1.10037	NotChanged	1.05789	Up
lipopolysaccharide binding protein	Lbp	1.63896	Up	1.34511	Up
small nucleolar RNA host gene 11	Snhg11	1.37155	Up	0.959119	Down
solute carrier family 32 (GABA vesicular transporter), member 1	Slc32a1	0.873474	NotChanged	1.12436	Up
topoisomerase (DNA) I	Top1	0.961841	NotChanged	0.884955	Down
matrix metallopeptidase 9	Mmp9	0.815242	NotChanged	2.09585	Up
teashirt zinc finger family member 2	Tshz2	0.972954	NotChanged	0.860136	Down
prefoldin 4	Pfdn4	0.729053	Down	1.22611	Up
ribonucleic acid export 1	Rae1	1.25301	Up	0.980719	NotChanged
predicted gene 14403	Gm14403	1.24703	Up	0.845285	Down
predicted gene 14322	Gm14322	1.04717	NotChanged	0.884514	Down
ribosomal protein S21	Rps21	0.808133	Down	1.06198	Up
pancreatic progenitor cell differentiation and proliferation factor	Ppdpf	0.932982	NotChanged	1.16187	Up
pre-mRNA processing factor 18	Prpf18	1.3579	Up	0.883699	Down
C1q-like 3	C1ql3	1.08921	NotChanged	0.896849	Down
calcium channel, voltage-dependent, N type, alpha 1B subunit	Cacna1b	1.18592	Up	0.796106	Down
prostaglandin D2 synthase (brain)	Ptgds	0.936748	Down	0.998309	NotChanged
SWI5 recombination repair homolog (yeast)	Swi5	0.77592	Down	0.984916	NotChanged
RIKEN cDNA 1110008P14 gene	1110008P14Rik	1.02484	NotChanged	0.880842	Down
lipocalin 2	Lcn2	0.511016	Down	4.47815	Up
proteasome (prosome, macropain) 26S subunit, non-ATPase, 5	Psmd5	1.08701	Up	1.03948	Up
spermatid perinuclear RNA binding protein	Strbp	0.948431	NotChanged	0.941417	Down
ribosomal protein L35	Rpl35	0.841244	Down	1.06728	Up
nuclear receptor subfamily 4, group A, member 2	Nr4a2	1.20851	Up	0.841049	Down
ermin, ERM-like protein	Ermn	0.860227	Down	1.32452	Up
potassium voltage-gated channel, subfamily H (eag-related), member 7	Kcnh7	0.995239	NotChanged	0.849275	Down
solute carrier family 25 (mitochondrial carrier, Aralar), member 12	Slc25a12	1.22983	Up	1.00695	NotChanged
phosphodiesterase 1A, calmodulin-dependent	Pde1a	1.08967	Up	0.948714	NotChanged
reticulon 4 receptor-like 2	Rtn4rl2	1.37138	Up	0.801012	Down
CD82 antigen	Cd82	0.95791	NotChanged	1.2922	Up
catalase	Cat	0.922909	NotChanged	1.17363	Up
Meis homeobox 2	Meis2	1.07355	NotChanged	1.11948	Up
phospholipase A2, group IVE	Pla2g4e	1.97627	Up	0.878467	Down
Kv channel interacting protein 3, calsenilin	Kcnip3	1.14347	Up	0.944913	Down
myelin and lymphocyte protein, T cell differentiation protein	Mal	0.971271	NotChanged	1.17112	Up
arginine vasopressin	Avp	0.686189	Down	2.11563	Up
p21 protein (Cdc42/Rac)-activated kinase 7	Pak7	1.02304	NotChanged	0.827547	Down
double zinc ribbon and ankyrin repeat domains 1	Dzank1	0.845059	Down	1.04532	NotChanged
neurensin 2	Nrsn2	1.02981	NotChanged	1.12024	Up
phospholipid transfer protein	Pltp	1.21385	Up	1.02224	NotChanged
cerebellin 4 precursor protein	Cbln4	1.12925	NotChanged	0.882119	Down
zinc finger protein 931	Zfp931	0.98171	NotChanged	0.934192	Down
proteasome (prosome, macropain) subunit, alpha type 7	Psma7	0.779909	Down	1.01695	NotChanged
histamine receptor H3	Hrh3	1.1468	Up	0.943864	Down
predicted gene 14305	Gm14305	0.866836	Down	1.13551	Up
tau tubulin kinase 2	Ttbk2	0.793349	Down	0.964208	Down
ribosomal protein L22 like 1	Rpl22l1	0.743648	Down	1.03872	NotChanged
claudin 11	Cldn11	0.978185	NotChanged	1.20076	Up
membrane metallo endopeptidase	Mme	0.9275	NotChanged	1.34768	Up
potassium voltage-gated channel, shaker-related subfamily, beta member 1	Kcnab1	1.08904	Up	1.11161	Up
serine (or cysteine) peptidase inhibitor, clade I, member 1	Serpini1	1.01682	NotChanged	0.931454	Down
glycosylated lysosomal membrane protein	Glmp	1.20385	Up	0.964763	NotChanged
S100 calcium binding protein A8 (calgranulin A)	S100a8	0.85738	NotChanged	2.12786	Up
cathepsin K	Ctsk	0.961519	NotChanged	1.65525	Up
synaptic vesicle glycoprotein 2 a	Sv2a	0.955535	NotChanged	0.943166	Down
thioredoxin interacting protein	Txnip	0.93661	NotChanged	1.12556	Up
3-hydroxy-3-methylglutaryl-Coenzyme A synthase 2	Hmgcs2	0.889407	Down	1.34085	Up
tetraspanin 2	Tspan2	0.994947	NotChanged	1.20958	Up
putative homeodomain transcription factor 1	Phtf1	1.51964	Up	0.82873	Down
family with sequence similarity 212, member B	Fam212b	0.977037	NotChanged	0.841978	Down
paired-like homeodomain transcription factor 2	Pitx2	0.897464	Down	1.27635	Up
ethanolamine phosphate phospholyase	Etnppl	0.655765	Down	1.02995	Up
tachykinin receptor 3	Tacr3	0.768067	Down	1.39611	Up
selenoprotein F	Selenof	0.866769	Down	1.06013	Up
solute carrier family 7 (cationic amino acid transporter, y+ system), member 14	Slc7a14	0.929268	Down	0.978911	NotChanged
centrin 4	Cetn4	0.934681	NotChanged	1.03781	Up
E74-like factor 2	Elf2	1.18699	Up	0.95641	Down
short stature homeobox 2	Shox2	0.766973	Down	1.28217	Up
mab-21-like 2 (C. elegans)	Mab21l2	0.695309	Down	1.30308	Up
NAD(P)HX epimerase	Naxe	1.11991	NotChanged	0.943367	Down
solute carrier family 50 (sugar transporter), member 1	Slc50a1	1.39444	Up	1.00813	NotChanged
ribosomal protein S27, retrogene	Rps27rt	0.704923	Down	1.10669	Up
S100 calcium binding protein A9 (calgranulin B)	S100a9	0.918646	Down	1.29027	Up
pleckstrin homology domain containing, family O member 1	Plekho1	0.933255	NotChanged	0.926103	Down
G-protein coupled receptor 88	Gpr88	1.01272	Up	1.32332	Up
synaptopodin 2	Synpo2	1.13646	NotChanged	1.5085	Up
UDP galactosyltransferase 8A	Ugt8a	0.92621	NotChanged	1.13082	Up
ankyrin 2, brain	Ank2	0.898683	Down	0.902721	Down
ribosomal protein L34	Rpl34	0.814711	Down	1.08384	Up
RNA-binding region (RNP1, RRM) containing 3	Rnpc3	1.3507	Up	1.12154	Up
Eph receptor A7	Epha7	1.01305	NotChanged	0.911491	Down
Ras-related GTP binding D	Rragd	1.13585	Up	1.03996	Up
family with sequence similarity 205 pseudogene	Gm3893	1.91722	Up	0.38924	Down
predicted gene, 21953	Gm21953	1.31166	Up	0.802257	Down
family with sequence similarity 205, member A2	Fam205a2	1.15134	Up	0.7951	Down
chemokine (C-C motif) ligand 19	Ccl19	1.49555	Up	0.578039	Down
predicted gene 13306	Gm13306	1.00714	NotChanged	0.927843	Down
predicted gene, 21953	Gm21953	1.2411	Up	0.81878	Down
family with sequence similarity 205, member A2	Fam205a2	1.13173	Up	0.779247	Down
predicted gene, 21953	Gm21953	1.4577	Up	0.713652	Down
chemokine (C-C motif) ligand 19	Ccl19	1.65345	Up	0.551786	Down
predicted gene 2506	Gm2506	1.04324	Up	0.899708	Down
DnaJ heat shock protein family (Hsp40) member B5	Dnajb5	1.0109	NotChanged	0.827433	Down
nuclear receptor subfamily 4, group A, member 3	Nr4a3	1.20014	Up	0.709567	Down
methylthioadenosine phosphorylase	Mtap	0.819214	Down	1.21614	Up
FGGY carbohydrate kinase domain containing	Fggy	0.881437	Down	1.20713	Up
RAB3B, member RAS oncogene family	Rab3b	1.21621	Up	0.862773	Down
peroxiredoxin 1	Prdx1	0.814345	Down	1.10006	Up
arginine/serine rich protein 1	Rsrp1	1.30445	Up	1.01219	NotChanged
dolichyl-di-phosphooligosaccharide-protein glycotransferase	Ddost	1.07587	NotChanged	1.12104	Up
calcium/calmodulin-dependent protein kinase II inhibitor 1	Camk2n1	0.828044	Down	0.978529	NotChanged
mannan-binding lectin serine peptidase 2	Masp2	2.70599	Up	0.606567	Down
solute carrier family 2 (facilitated glucose transporter), member 5	Slc2a5	1.20017	Up	1.11244	Up
acyl-CoA thioesterase 7	Acot7	1.11444	Up	0.965562	NotChanged
ribosomal protein S20	Rps20	0.81572	Down	1.01555	NotChanged
preproenkephalin	Penk	0.976923	NotChanged	1.37033	Up
thymocyte selection-associated high mobility group box	Tox	1.11018	NotChanged	0.901818	Down
chemokine (C-C motif) ligand 27A	Ccl27a	1.05045	NotChanged	0.910703	Down
chemokine (C-C motif) ligand 19	Ccl19	1.45944	Up	0.572043	Down
chemokine (C-C motif) ligand 19	Ccl19	1.34345	Up	0.589492	Down
family with sequence similarity 205, member A1	Fam205a1	1.30422	Up	0.801193	Down
RNA component of mitochondrial RNAase P	Rmrp	0.618652	Down	1.26139	Up
translocase of outer mitochondrial membrane 5	Tomm5	0.813415	Down	1.08454	Up
gamma-aminobutyric acid (GABA) B receptor, 2	Gabbr2	0.990439	NotChanged	0.919906	Down
protein tyrosine phosphatase, non-receptor type 3	Ptpn3	1.01165	NotChanged	0.850811	Down
bone morphogenic protein/retinoic acid inducible neural specific 1	Brinp1	1.02482	NotChanged	0.92553	Down
ribosomal protein S6	Rps6	0.837747	Down	1.0847	Up
ubiquinol-cytochrome c reductase hinge protein	Uqcrh	0.820278	Down	1.03434	NotChanged
ATPase, H+ transporting, lysosomal V0 subunit B	Atp6v0b	0.83372	Down	1.0466	NotChanged
hippocalcin	Hpca	1.07991	Up	1.0409	NotChanged
serine incorporator 2	Serinc2	1.39756	Up	0.768619	Down
Na+/K+ transporting ATPase interacting 1	Nkain1	0.901654	NotChanged	1.31046	Up
nudC nuclear distribution protein	Nudc	0.802144	Down	1.13112	Up
SH3 domain binding glutamic acid-rich protein-like 3	Sh3bgrl3	1.52935	Up	0.879071	Down
ribosomal protein L11	Rpl11	0.864965	Down	1.07464	NotChanged
mitochondrial inner membrane organizing system 1	Minos1	0.912134	Down	1.00053	NotChanged
potassium voltage-gated channel, shaker-related subfamily, beta member 2	Kcnab2	1.02109	NotChanged	0.936201	Down
transmembrane protein 88B	Tmem88b	1.16048	Up	1.23719	Up
solute carrier family 6 (neurotransmitter transporter, glycine), member 9	Slc6a9	0.941349	NotChanged	1.19511	Up
ATP-binding cassette, sub-family B (MDR/TAP), member 1A	Abcb1a	0.907168	Down	0.872531	Down
piccolo (presynaptic cytomatrix protein)	Pclo	1.08891	Up	0.821404	Down
lipoma HMGIC fusion partner-like 3	Lhfpl3	0.995445	NotChanged	1.17517	Up
abhydrolase domain containing 1	Abhd1	1.50005	Up	0.835165	Down
fibroblast growth factor receptor 3	Fgfr3	0.812781	Down	1.08113	Up
solute carrier family 10 (sodium/bile acid cotransporter family), member 4	Slc10a4	0.948252	NotChanged	1.51228	Up
RAS-like, family 11, member B	Rasl11b	1.16444	Up	0.867466	Down
PR domain containing 8	Prdm8	1.29751	Up	0.876486	Down
integrin binding sialoprotein	Ibsp	0.914075	NotChanged	1.90769	Up
secreted phosphoprotein 1	Spp1	0.583224	Down	1.81041	Up
epoxide hydrolase 4	Ephx4	1.15902	Up	0.888001	Down
ribosomal protein L5	Rpl5	0.790969	Down	1.04704	Up
zinc finger protein 605	Zfp605	1.07899	Up	1.34338	Up
iron-sulfur cluster assembly enzyme	Iscu	0.909958	Down	1.03143	Up
processing of precursor 5, ribonuclease P/MRP family (S. cerevisiae)	Pop5	0.77912	Down	1.04241	NotChanged
HECT domain E3 ubiquitin protein ligase 4	Hectd4	0.944339	NotChanged	0.895333	Down
ataxin 2	Atxn2	1.37865	Up	0.905552	Down
GATS protein-like 2	Gatsl2	0.985091	NotChanged	0.864744	Down
DnaJ heat shock protein family (Hsp40) member C30	Dnajc30	1.35681	Up	0.938177	Down
VGF nerve growth factor inducible	Vgf	1.25598	Up	0.847071	Down
klotho	Kl	1.14362	NotChanged	1.42705	Up
N-acyl phosphatidylethanolamine phospholipase D	Napepld	1.17932	Up	1.0433	NotChanged
expressed sequence AI506816	AI506816	1.45872	Up	1.18022	Up
Fas-activated serine/threonine kinase	Fastk	1.02503	NotChanged	1.05079	Up
solute carrier family 30 (zinc transporter), member 3	Slc30a3	1.17043	Up	0.892239	Down
suppressor of Ty 7-like	Supt7l	1.277	Up	0.969484	NotChanged
wolframin ER transmembrane glycoprotein	Wfs1	1.18137	Up	0.956656	NotChanged
quinoid dihydropteridine reductase	Qdpr	0.932095	NotChanged	1.13492	Up
sel-1 suppressor of lin-12-like 3 (C. elegans)	Sel1l3	0.999901	NotChanged	0.827841	Down
ribosomal protein L9	Rpl9	0.681543	Down	1.04861	Up
amyloid beta (A4) precursor protein-binding, family B, member 2	Apbb2	1.15861	Up	0.950229	NotChanged
Sec31 homolog A (S. cerevisiae)	Sec31a	1.20083	Up	0.968746	NotChanged
mitogen-activated protein kinase 10	Mapk10	1.10284	Up	0.955856	NotChanged
ribosomal protein L29	Rpl29	1.14104	Up	0.992395	NotChanged
VPS33A CORVET/HOPS core subunit	Vps33a	0.848779	Down	1.07062	NotChanged
CDK2 (cyclin-dependent kinase 2)-associated protein 1	Cdk2ap1	1.18044	Up	0.949638	NotChanged
gap junction protein, gamma 3	Gjc3	1.05429	NotChanged	1.17821	Up
monocyte to macrophage differentiation-associated 2	Mmd2	0.865213	Down	1.09501	NotChanged
BAI1-associated protein 2-like 1	Baiap2l1	5.61979	Up	0.216298	Down
transmembrane protein 130	Tmem130	0.951206	NotChanged	1.09368	Up
ATP synthase, H+ transporting, mitochondrial F0 complex, subunit F2	Atp5j2	0.825694	Down	1.04777	Up
G-protein coupled receptor 12	Gpr12	1.30342	Up	1.01192	NotChanged
collagen, type I, alpha 2	Col1a2	0.918032	Down	1.24099	Up
paternally expressed 10	Peg10	0.818127	Down	1.27225	Up
protein phosphatase 1, regulatory (inhibitor) subunit 9A	Ppp1r9a	1.19693	Up	0.869696	NotChanged
tachykinin 1	Tac1	0.71466	Down	1.4245	Up
forkhead box P2	Foxp2	0.937684	NotChanged	1.4454	Up
protein tyrosine phosphatase, receptor type Z, polypeptide 1	Ptprz1	0.875841	Down	1.04564	NotChanged
striatin interacting protein 2	Strip2	1.03787	NotChanged	1.23439	Up
mesoderm specific transcript	Mest	1.05674	NotChanged	0.947733	Down
transmembrane protein 178B	Tmem178b	0.793369	Down	1.04282	NotChanged
contactin associated protein-like 2	Cntnap2	0.813803	Down	0.923772	Down
transmembrane protein 176A	Tmem176a	1.1512	Up	0.990707	NotChanged
WAS/WASL interacting protein family, member 3	Wipf3	1.24515	Up	0.932422	Down
tachykinin receptor 1	Tacr1	0.859288	NotChanged	1.50201	Up
family with sequence similarity 19, member A1	Fam19a1	1.11668	Up	0.92759	NotChanged
inositol 1,4,5-trisphosphate receptor 1	Itpr1	0.980046	NotChanged	0.93855	Down
basic helix-loop-helix family, member e40	Bhlhe40	1.13238	Up	0.788757	Down
solute carrier family 6 (neurotransmitter transporter, GABA), member 11	Slc6a11	0.765243	Down	1.24639	Up
solute carrier family 25 (mitochondrial carrier), member 18	Slc25a18	0.945083	NotChanged	0.871975	Down
solute carrier organic anion transporter family, member 1c1	Slco1c1	0.844787	Down	1.16379	Up
coiled-coil domain containing 91	Ccdc91	0.907323	Down	1.05765	NotChanged
distal-less homeobox 5	Dlx5	1.29413	Up	1.01044	NotChanged
NADH dehydrogenase (ubiquinone) 1 alpha subcomplex, 4	Ndufa4	0.836623	Down	1.05751	NotChanged
Fez family zinc finger 1	Fezf1	0.766201	Down	1.43329	Up
G protein-coupled receptor 37	Gpr37	0.916729	NotChanged	1.24723	Up
homeodomain interacting protein kinase 2	Hipk2	0.794445	Down	0.985255	NotChanged
mitochondrial ribosomal protein S33	Mrps33	0.836289	Down	1.03726	NotChanged
neurogenic differentiation 6	Neurod6	1.21019	Up	0.794554	Down
methionine adenosyltransferase II, alpha	Mat2a	1.12446	Up	1.06587	Up
polymerase (DNA-directed), epsilon 4 (p12 subunit)	Pole4	1.12797	Up	1.07477	NotChanged
sideroflexin 5	Sfxn5	0.88253	Down	1.07261	Up
N-acetyltransferase 8 (GCN5-related) family member 4	Nat8f4	0.614273	Down	1.6699	Up
thyrotropin releasing hormone	Trh	0.684287	Down	1.58515	Up
ATPase, Ca++ transporting, plasma membrane 2	Atp2b2	0.938825	NotChanged	0.916594	Down
ribosomal protein L32	Rpl32	0.790157	Down	1.09233	Up
calcium channel, voltage-dependent, L type, alpha 1C subunit	Cacna1c	0.917361	NotChanged	0.938876	Down
calsyntenin 3	Clstn3	1.02104	NotChanged	0.895507	Down
CD4 antigen	Cd4	1.05394	NotChanged	1.59776	Up
COP9 signalosome subunit 7A	Cops7a	1.01667	Up	1.08123	NotChanged
glutamate receptor, ionotropic, NMDA2B (epsilon 2)	Grin2b	0.983065	NotChanged	0.899269	Down
ERGIC and golgi 2	Ergic2	1.0988	NotChanged	0.905259	Down
NADH dehydrogenase (ubiquinone) 1 beta subcomplex, 2	Ndufb2	0.804276	NotChanged	1.07667	Up
vesicle-associated membrane protein 1	Vamp1	0.947611	NotChanged	1.10383	Up
forkhead box P1	Foxp1	1.12958	Up	1.01377	NotChanged
myeloid-associated differentiation marker	Myadm	1.34068	Up	0.837633	Down
protein kinase C, gamma	Prkcg	1.31491	Up	0.918611	Down
leukocyte receptor cluster (LRC) member 8	Leng8	1.33708	Up	0.921252	NotChanged
BR serine/threonine kinase 1	Brsk1	0.887599	Down	1.00031	NotChanged
ribosomal protein L28	Rpl28	1.21966	Up	0.907659	Down
ubiquitin specific peptidase 29	Usp29	0.782133	Down	1.23065	Up
tetratricopeptide repeat domain 9B	Ttc9b	1.13517	Up	0.878622	Down
ribosomal protein S16	Rps16	0.780706	Down	1.03706	NotChanged
sirtuin 2	Sirt2	1.14677	Up	1.05125	Up
protein phosphatase 1, regulatory (inhibitor) subunit 14A	Ppp1r14a	0.800285	NotChanged	1.29962	Up
heat shock protein, alpha-crystallin-related, B6	Hspb6	1.1611	NotChanged	1.17328	Up
kallikrein related-peptidase 6	Klk6	1.02647	NotChanged	1.44628	Up
solute carrier family 17 (sodium-dependent inorganic phosphate cotransporter), member 7	Slc17a7	1.13715	Up	0.94627	Down
carbonic anhydrase 11	Car11	1.18112	Up	1.00032	NotChanged
D site albumin promoter binding protein	Dbp	1.07854	Up	1.02389	NotChanged
solute carrier family 17 (sodium-dependent inorganic phosphate cotransporter), member 6	Slc17a6	0.789152	Down	1.13188	Up
growth arrest specific 2	Gas2	0.673314	Down	0.956791	NotChanged
gamma-aminobutyric acid (GABA) A receptor, subunit beta 3	Gabrb3	1.07704	Up	0.983697	Down
vacuolar protein sorting 33B	Vps33b	1.31083	Up	0.939383	Down
malic enzyme 3, NADP(+)-dependent, mitochondrial	Me3	1.14227	Up	0.96891	NotChanged
discs large MAGUK scaffold protein 2	Dlg2	0.898246	Down	0.979198	NotChanged
uncoupling protein 2 (mitochondrial, proton carrier)	Ucp2	1.07974	NotChanged	1.093	Up
cholecystokinin B receptor	Cckbr	1.13506	NotChanged	0.845255	Down
olfactomedin-like 1	Olfml1	0.892885	NotChanged	1.4529	Up
microtubule associated monooxygenase, calponin and LIM domain containing 2	Mical2	1.09057	NotChanged	0.844119	Down
calcium channel, voltage-dependent, gamma subunit 3	Cacng3	1.25561	Up	0.93771	Down
mitogen-activated protein kinase 3	Mapk3	0.993914	NotChanged	1.07518	Up
CDP-diacylglycerol--inositol 3-phosphatidyltransferase (phosphatidylinositol synthase)	Cdipt	1.18174	Up	0.929585	Down
fused in sarcoma	Fus	0.892499	Down	1.05923	NotChanged
inositol polyphosphate-5-phosphatase F	Inpp5f	0.923433	NotChanged	1.15801	Up
CD81 antigen	Cd81	1.07769	Up	1.06332	Up
paternally expressed 3	Peg3	0.837206	Down	1.07245	NotChanged
vomeronasal 2, receptor 29	Vmn2r29	0.718468	Down	0.992903	NotChanged
small nuclear ribonucleoprotein polypeptide A	Snrpa	1.17909	Up	0.970966	NotChanged
eukaryotic translation initiation factor 3, subunit K	Eif3k	1.18249	Up	0.981871	NotChanged
FXYD domain-containing ion transport regulator 7	Fxyd7	1.17543	Up	0.904664	Down
FXYD domain-containing ion transport regulator 1	Fxyd1	1.22454	NotChanged	1.05492	Up
dickkopf-like 1	Dkkl1	1.20466	Up	0.832797	Down
sulfotransferase family, cytosolic, 2B, member 1	Sult2b1	1.17264	Up	0.917603	Down
epithelial membrane protein 3	Emp3	1.17737	NotChanged	1.11703	Up
serum amyloid A 3	Saa3	0.9982	NotChanged	1.30914	Up
gamma-aminobutyric acid (GABA) A receptor, subunit alpha 5	Gabra5	1.14577	Up	0.905445	Down
nuclear receptor subfamily 2, group F, member 2	Nr2f2	1.01386	NotChanged	1.19492	Up
synaptic vesicle glycoprotein 2 b	Sv2b	1.01183	NotChanged	0.932282	Down
myosin VIIA	Myo7a	0.694	Down	1.27773	Up
ribosomal protein S3	Rps3	0.833524	Down	1.11256	Up
ring finger protein 169	Rnf169	0.864916	Down	0.973742	NotChanged
pleckstrin homology domain containing, family B (evectins) member 1	Plekhb1	0.81425	Down	1.27356	Up
folate receptor 1 (adult)	Folr1	1.22938	NotChanged	1.74945	Up
hemoglobin, beta adult t chain	Hbb-bt	0.689521	Down	1.26119	Up
hemoglobin, beta adult s chain	Hbb-bs	0.684043	Down	1.26082	Up
tripeptidyl peptidase I	Tpp1	1.22259	Up	1.0723	Up
dickkopf WNT signaling pathway inhibitor 3	Dkk3	1.18785	Up	0.865655	Down
BTB (POZ) domain containing 10	Btbd10	1.03221	NotChanged	0.847321	Down
ADP-ribosylation factor-like 6 interacting protein 1	Arl6ip1	1.00844	NotChanged	0.98001	Down
cytochrome c oxidase subunit VIa polypeptide 2	Cox6a2	1.30909	Up	0.845066	Down
serine/threonine kinase 32C	Stk32c	0.830508	Down	1.05188	NotChanged
shadow of prion protein	Sprn	1.20323	Up	0.894436	Down
interferon induced transmembrane protein 2	Ifitm2	0.968883	NotChanged	1.3387	Up
interferon induced transmembrane protein 3	Ifitm3	1.0427	Up	1.22345	Up
solute carrier family 25 (mitochondrial carrier, glutamate), member 22	Slc25a22	1.28202	Up	0.968663	NotChanged
insulin-like growth factor 2	Igf2	1.01835	NotChanged	1.11567	Up
tyrosine hydroxylase	Th	0.758486	Down	1.831	Up
proline rich 14	Prr14	1.16398	Up	0.984908	NotChanged
ribosomal protein L13A	Rpl13a	0.863104	Down	1.05379	NotChanged
imprinted gene in the Prader-Willi syndrome region	Ipw	0.875288	Down	1.08382	Up
proline-rich transmembrane protein 2	Prrt2	1.28405	Up	0.91701	Down
syntaxin binding protein 2	Stxbp2	1.36347	Up	1.07555	Up
glutathione reductase	Gsr	0.922685	Down	0.902494	NotChanged
dCMP deaminase	Dctd	1.02892	NotChanged	1.08506	Up
glycine receptor, alpha 3 subunit	Glra3	0.801563	Down	1.05482	NotChanged
sparc/osteonectin, cwcv and kazal-like domains proteoglycan 3	Spock3	0.888977	Down	1.22087	Up
adaptor-related protein complex AP-1, mu subunit 1	Ap1m1	1.15443	Up	1.01485	Up
RASD family, member 2	Rasd2	0.940799	NotChanged	1.28809	Up
WD repeat domain 83 opposite strand	Wdr83os	1.4368	Up	0.932272	Down
metallothionein 3	Mt3	1.23785	Up	1.04053	Up
carbonic anhydrase 7	Car7	1.35163	Up	0.903902	Down
vesicle amine transport protein 1 like	Vat1l	0.935813	Down	1.20468	Up
cytochrome c oxidase subunit 4I1	Cox4i1	0.858677	Down	0.989616	NotChanged
Purkinje cell protein 2 (L7)	Pcp2	1.3115	Up	0.78545	Down
transmembrane protein 59-like	Tmem59l	1.17124	Up	0.971949	Down
interferon gamma inducible protein 30	Ifi30	1.01808	NotChanged	1.27859	Up
ATP-binding cassette, sub-family E (OABP), member 1	Abce1	0.980179	NotChanged	1.09034	Up
trans-2,3-enoyl-CoA reductase	Tecr	1.14036	Up	0.995281	NotChanged
nuclear factor I/X	Nfix	1.09513	Up	0.932491	Down
cerebellin 1 precursor protein	Cbln1	1.03719	NotChanged	0.880537	Down
Bardet-Biedl syndrome 2 (human)	Bbs2	1.23726	Up	1.11223	Up
lecithin cholesterol acyltransferase	Lcat	1.18458	Up	0.930299	Down
calbindin 2	Calb2	0.83436	Down	1.4014	Up
fatty acid 2-hydroxylase	Fa2h	1.01837	NotChanged	1.29676	Up
spermatogenesis associated 2-like	Spata2l	1.20443	Up	0.907524	NotChanged
angiotensinogen (serpin peptidase inhibitor, clade A, member 8)	Agt	0.68967	Down	1.6214	Up
cadherin 11 pseudogene	6820431F20Rik	0.833628	Down	1.08183	Up
cadherin 11 pseudogene	2610005L07Rik	0.853376	Down	1.08946	Up
matrix metallopeptidase 13	Mmp13	0.818673	NotChanged	2.2232	Up
G protein-coupled receptor 83	Gpr83	1.09563	Up	0.859961	Down
phospholipid phosphatase related 2	Plppr2	1.16961	Up	0.962257	NotChanged
Bardet-Biedl syndrome 9 (human)	Bbs9	0.875184	Down	1.12204	Up
septin 7	Sept7	0.98159	NotChanged	0.933059	Down
immunoglobulin superfamily, member 9B	Igsf9b	1.1087	Up	0.794075	Down
dolichyl-phosphate (UDP-N-acetylglucosamine) acetylglucosaminephosphotransferase 1 (GlcNAc-1-P transferase)	Dpagt1	1.25884	Up	1.071	Up
sodium channel, type IV, beta	Scn4b	0.948678	NotChanged	1.3926	Up
dopamine receptor D2	Drd2	0.923657	Down	1.71022	Up
ubiquitin-like 7 (bone marrow stromal cell-derived)	Ubl7	1.13245	Up	0.938088	Down
HECT and RLD domain containing E3 ubiquitin protein ligase family member 1	Herc1	0.980162	NotChanged	0.874112	Down
carbonic anhydrase 12	Car12	0.88116	NotChanged	1.3716	Up
ELOVL family member 5, elongation of long chain fatty acids (yeast)	Elovl5	0.893397	Down	1.09894	Up
stromal antigen 1	Stag1	0.7489	Down	1.12122	Up
ribosomal protein L29	Rpl29	1.1178	Up	1.00044	NotChanged
glutathione peroxidase 1	Gpx1	0.858941	Down	1.08046	NotChanged
neutrophilic granule protein	Ngp	1.1672	NotChanged	1.29128	Up
ribosomal protein SA	Rpsa	0.79066	Down	1.04043	NotChanged
myelin-associated oligodendrocytic basic protein	Mobp	0.894739	Down	1.20741	Up
acid phosphatase 5, tartrate resistant	Acp5	1.00917	Up	1.86843	Up
amyloid beta (A4) precursor-like protein 2	Aplp2	1.13385	Up	0.948973	NotChanged
neurogranin	Nrgn	1.07987	Up	0.891415	Down
expressed sequence AW551984	AW551984	0.681951	Down	1.688	Up
sortilin-related receptor, LDLR class A repeats-containing	Sorl1	1.04277	NotChanged	0.812016	Down
ATP synthase, H+ transporting, mitochondrial F0 complex, subunit G	Atp5l	0.813252	Down	0.996596	NotChanged
zinc finger and BTB domain containing 16	Zbtb16	1.02436	NotChanged	0.866021	Down
succinate dehydrogenase complex, subunit D, integral membrane protein	Sdhd	0.962965	Down	0.94346	NotChanged
expressed sequence AI593442	AI593442	1.27534	Up	0.950212	Down
immunoglobulin superfamily containing leucine-rich repeat	Islr	1.03808	NotChanged	0.891882	Down
ribosomal protein, large, P1	Rplp1	0.823093	Down	1.08464	Up
mitogen-activated protein kinase kinase 1	Map2k1	1.22041	Up	0.978553	NotChanged
muscular LMNA-interacting protein	Mlip	1.16951	Up	0.859076	Down
cytochrome c oxidase subunit VIIa 2	Cox7a2	0.839503	Down	1.01434	NotChanged
ring finger protein 7	Rnf7	0.742422	Down	1.06777	Up
calsyntenin 2	Clstn2	1.09024	Up	0.855371	Down
glutamate receptor, metabotropic 2	Grm2	1.2568	Up	0.825234	Down
WD repeat domain 6	Wdr6	0.981135	NotChanged	1.18531	Up
ribosomal protein S27, retrogene	Rps27rt	0.721094	Down	1.10768	Up
RNA binding motif, single stranded interacting protein	Rbms3	0.941552	NotChanged	1.1583	Up
cholecystokinin	Cck	1.16836	Up	0.90076	Down
transferrin	Trf	0.914525	NotChanged	1.28407	Up
diacylglycerol kinase kappa	Dgkk	0.658419	Down	1.45219	Up
PRA1 domain family 2	Praf2	1.14742	Up	0.996612	NotChanged
proprotein convertase subtilisin/kexin type 1 inhibitor	Pcsk1n	1.23741	Up	0.959783	Down
solute carrier family 38, member 5	Slc38a5	0.982732	NotChanged	1.35567	Up
ubiquitin specific peptidase 11	Usp11	0.97234	NotChanged	1.20902	Up
tissue inhibitor of metalloproteinase 1	Timp1	0.961473	NotChanged	1.20276	Up
zinc finger, CCHC domain containing 12	Zcchc12	0.747494	Down	1.45709	Up
Rho GTPase activating protein 36	Arhgap36	0.643982	Down	1.61577	Up
gamma-aminobutyric acid (GABA) A receptor, subunit theta	Gabrq	0.645654	Down	1.66095	Up
G protein-coupled receptor 165	Gpr165	0.922069	NotChanged	1.07744	Up
G protein-coupled receptor 15-like	Pgr15l	0.689658	Down	1.08341	NotChanged
cytochrome c oxidase subunit VIIb	Cox7b	0.811673	Down	0.995918	NotChanged
transcription elongation factor A like 9	Tceal9	0.83061	Down	0.995473	NotChanged
proteolipid protein (myelin) 1	Plp1	1.01026	NotChanged	1.11655	Up
5-hydroxytryptamine (serotonin) receptor 2C	Htr2c	0.940363	NotChanged	1.24939	Up
ubiquilin 2	Ubqln2	0.883177	Down	1.00112	NotChanged
midline 1	Mid1	0.814199	NotChanged	0.985952	Up
proteolipid protein 2	Plp2	1.18829	Up	1.08823	NotChanged
polyglutamine binding protein 1	Pqbp1	1.18891	Up	1.00745	NotChanged
RNA binding motif (RNP1, RRM) protein 3	Rbm3	1.29557	Up	0.94241	Down
kelch-like 13	Klhl13	0.860916	Down	1.36299	Up
ribosomal protein L39	Rpl39	0.841982	Down	1.06772	Up
transmembrane protein 255A	Tmem255a	0.947552	NotChanged	1.30878	Up
teneurin transmembrane protein 1	Tenm1	1.07242	NotChanged	0.894476	Down
immunoglobulin superfamily, member 1	Igsf1	0.753013	Down	1.45498	Up
G protein-coupled receptor 101	Gpr101	0.705622	NotChanged	1.5412	Up
X-linked lymphocyte-regulated 3A	Xlr3a	0.620221	Down	1.27463	Up
X-linked lymphocyte-regulated 3C	Xlr3c	0.526699	Down	1.26368	Up
pregnancy upregulated non-ubiquitously expressed CaM kinase	Pnck	0.967241	NotChanged	1.14858	Up
solute carrier family 7 (cationic amino acid transporter, y+ system), member 3	Slc7a3	1.17608	NotChanged	1.18904	Up
insulin receptor substrate 4	Irs4	0.608325	Down	1.29137	Up
TSPY-like 2	Tspyl2	0.929774	Down	1.12762	Up
connector enhancer of kinase suppressor of Ras 2	Cnksr2	1.03427	NotChanged	0.907018	Down
glycine receptor, alpha 2 subunit	Glra2	0.777023	Down	1.12762	Up
thymosin, beta 4, X chromosome	Tmsb4x	0.909497	Down	1.03536	NotChanged
erythroid differentiation regulator 1	Erdr1	1.35219	Up	0.832609	Down
pleckstrin homology domain containing, family G (with RhoGef domain) member 1	Plekhg1	0.935863	Down	1.29812	Up
vasoactive intestinal polypeptide	Vip	0.904992	NotChanged	0.878207	Down
opioid receptor, mu 1	Oprm1	0.886268	NotChanged	1.19821	Up
human immunodeficiency virus type I enhancer binding protein 2	Hivep2	0.940518	Down	0.881499	Down
Cbp/p300-interacting transactivator, with Glu/Asp-rich carboxy-terminal domain, 2	Cited2	1.23182	Up	1.01525	NotChanged
NHS-like 1	Nhsl1	0.855418	Down	1.10259	NotChanged
Abelson helper integration site 1	Ahi1	0.880313	Down	1.11715	NotChanged
serum/glucocorticoid regulated kinase 1	Sgk1	1.15609	Up	0.903713	Down
solute carrier family 18, subfamily B, member 1	Slc18b1	1.46415	Up	1.00085	NotChanged
fatty acid binding protein 7, brain	Fabp7	0.825784	Down	1.12499	Up
sparc/osteonectin, cwcv and kazal-like domains proteoglycan 2	Spock2	0.910876	Down	1.04756	NotChanged
pterin 4 alpha carbinolamine dehydratase/dimerization cofactor of hepatocyte nuclear factor 1 alpha (TCF1) 1	Pcbd1	0.771014	Down	1.27872	Up
early growth response 2	Egr2	1.10576	Up	0.745544	Down
ankyrin 3, epithelial	Ank3	0.861967	Down	0.896937	Down
adenosine A2a receptor	Adora2a	1.11217	NotChanged	1.36114	Up
glutathione peroxidase 4	Gpx4	0.869781	Down	1.01444	NotChanged
serine/threonine kinase 11	Stk11	0.8597	NotChanged	1.11875	Up
midnolin	Midn	1.07032	Up	0.834304	Down
ribosomal protein S15	Rps15	0.726495	Down	1.10171	Up
adenosine deaminase, tRNA-specific 3	Adat3	1.25022	Up	0.979764	NotChanged
eukaryotic translation elongation factor 2	Eef2	0.889778	Down	1.02841	Up
pro-melanin-concentrating hormone	Pmch	0.43639	Down	2.48667	Up
dual specificity phosphatase 6	Dusp6	1.1427	Up	0.859433	Down
beta-1,4-N-acetyl-galactosaminyl transferase 1	B4galnt1	1.31109	Up	0.926839	Down
R3H domain containing 2	R3hdm2	1.09531	NotChanged	0.931441	Down
spectrin repeat containing, nuclear envelope 1	Syne1	0.97473	NotChanged	0.844436	Down
spectrin repeat containing, nuclear envelope 1	Syne1	1.04049	NotChanged	0.900077	Down
interaction protein for cytohesin exchange factors 1	Ipcef1	0.949966	NotChanged	0.909797	Down
phosphodiesterase 7B	Pde7b	1.00232	NotChanged	1.22222	Up
ribosomal protein S12	Rps12	0.745503	Down	1.09721	Up
A kinase (PRKA) anchor protein 7	Akap7	0.763136	Down	1.14091	NotChanged
family with sequence similarity 26, member E	Fam26e	1.05655	NotChanged	1.27965	Up
G protein-coupled receptor 6	Gpr6	0.945303	NotChanged	1.52898	Up
ciliary associated calcium binding coiled-coil 1	Cabcoco1	1.28461	Up	1.09373	Up
CDGSH iron sulfur domain 1	Cisd1	0.775756	Down	1.03201	NotChanged
R3H domain containing 4	R3hdm4	1.41368	Up	0.967779	Down
polymerase (RNA) II (DNA directed) polypeptide E	Polr2e	1.19351	Up	0.984663	NotChanged
calcium channel, voltage-dependent, beta subunit associated regulatory protein	Cbarp	1.0755	Up	1.04217	NotChanged
guanine nucleotide binding protein (G protein), gamma 7	Gng7	0.963485	Down	1.35454	Up
neurotensin	Nts	0.698066	Down	1.31257	Up
lysozyme 2	Lyz2	0.781528	Down	1.27945	Up
low density lipoprotein receptor-related protein 1	Lrp1	0.901242	Down	0.930533	Down
ribosomal protein L41	Rpl41	0.848623	Down	0.948988	Down
ATP synthase, H+ transporting, mitochondrial F1 complex, delta subunit	Atp5d	1.15579	Up	0.95277	Down
RAS-like, family 10, member A	Rasl10a	1.25518	Up	0.836346	Down
adenylate cyclase 1	Adcy1	0.994678	NotChanged	0.792102	Down
cannabinoid receptor interacting protein 1	Cnrip1	1.18811	Up	1.02071	NotChanged
RAB1A, member RAS oncogene family	Rab1a	0.889758	Down	1.06179	Up
zinc finger (CCCH type), RNA binding motif and serine/arginine rich 1	Zrsr1	0.981365	NotChanged	0.91888	Down
reticulon 4	Rtn4	0.877851	Down	1.02005	NotChanged
hemoglobin alpha, adult chain 1	Hba-a1	0.981206	NotChanged	1.06394	Up
secretion associated Ras related GTPase 1B	Sar1b	0.804751	Down	1.13707	Up
follistatin-like 4	Fstl4	0.951129	NotChanged	0.808255	Down
histidine triad nucleotide binding protein 1	Hint1	0.78709	Down	1.05026	Up
glutathione peroxidase 3	Gpx3	0.8251	Down	1.62934	Up
peripheral myelin protein 22	Pmp22	1.01696	NotChanged	1.13674	Up
ribosomal protein L26	Rpl26	0.799983	Down	0.995006	Up
vesicle-associated membrane protein 2	Vamp2	1.19232	Up	0.942446	Down
period circadian clock 1	Per1	1.07788	NotChanged	0.805979	Down
transmembrane protein 256	Tmem256	0.617147	Down	1.19686	NotChanged
ring finger protein 167	Rnf167	1.29362	Up	1.0126	NotChanged
coronin 6	Coro6	1.45923	Up	0.868225	Down
vitronectin	Vtn	0.935982	Down	1.07815	NotChanged
RAS-like, family 10, member B	Rasl10b	0.858605	Down	1.12492	Up
collagen, type I, alpha 1	Col1a1	1.01513	Down	1.23307	Up
protein phosphatase 1, regulatory subunit 9B	Ppp1r9b	0.862903	Down	1.07147	NotChanged
protein phosphatase 1, regulatory (inhibitor) subunit 1B	Ppp1r1b	0.987765	NotChanged	1.4079	Up
2',3'-cyclic nucleotide 3' phosphodiesterase	Cnp	0.976791	NotChanged	1.23403	Up
contactin associated protein-like 1	Cntnap1	0.864922	Down	0.95879	NotChanged
Rho family GTPase 2	Rnd2	0.882914	Down	1.18745	Up
granulin	Grn	1.17706	Up	0.941668	Down
somatostatin receptor 2	Sstr2	1.11307	NotChanged	0.820094	Down
ribosomal protein L38	Rpl38	0.885719	Down	1.1219	Up
tweety family member 2	Ttyh2	1.00922	NotChanged	1.20602	Up
glucosidase, alpha, acid	Gaa	1.00204	NotChanged	1.06468	Up
oxysterol binding protein 2	Osbp2	1.16273	Up	0.858767	Down
transcobalamin 2	Tcn2	1.1884	Up	1.06731	Up
dopa decarboxylase	Ddc	0.835176	Down	1.42096	Up
ribosomal protein S27A	Rps27a	0.778519	Down	1.1444	Up
gamma-aminobutyric acid (GABA) A receptor, subunit alpha 6	Gabra6	2.51308	Up	0.399327	Down
cytoplasmic FMR1 interacting protein 2	Cyfip2	1.01914	NotChanged	0.912481	Down
secreted acidic cysteine rich glycoprotein	Sparc	0.792262	Down	1.31451	Up
glycine receptor, alpha 1 subunit	Glra1	0.523076	Down	1.7078	Up
aldehyde dehydrogenase family 3, subfamily A2	Aldh3a2	1.21052	Up	1.09027	NotChanged
CD68 antigen	Cd68	1.18903	Up	1.17247	Up
profilin 1	Pfn1	1.35207	Up	0.939667	Down
RIKEN cDNA 6330403K07 gene	6330403K07Rik	0.834243	Down	1.1738	Up
ribosomal protein L23A	Rpl23a	0.77531	Down	1.08519	Up
nemo like kinase	Nlk	1.09069	NotChanged	0.859773	Down
ecotropic viral integration site 2a	Evi2a	0.980959	NotChanged	1.26545	Up
dual specificity phosphatase 14	Dusp14	1.11174	NotChanged	0.898913	Down
ubiquitin specific peptidase 32	Usp32	0.794904	Down	1.04424	NotChanged
dynein light chain LC8-type 2	Dynll2	0.793455	Down	1.0075	NotChanged
musashi RNA-binding protein 2	Msi2	0.831244	NotChanged	1.08649	Up
calcium channel, voltage-dependent, beta 1 subunit	Cacnb1	1.18151	Up	0.895058	Down
SH3 and cysteine rich domain 2	Stac2	1.06051	NotChanged	0.836294	Down
nuclear receptor subfamily 1, group D, member 1	Nr1d1	1.22504	Up	0.885187	Down
keratin 222	Krt222	1.29076	Up	0.946566	NotChanged
huntingtin-associated protein 1	Hap1	0.87113	NotChanged	1.23361	Up
hypocretin	Hcrt	0.714789	Down	2.08834	Up
vesicle amine transport 1	Vat1	0.716004	Down	1.31936	Up
glial fibrillary acidic protein	Gfap	0.950755	NotChanged	1.08824	Up
protein kinase C, alpha	Prkca	1.04294	NotChanged	0.872241	Down
regulator of G-protein signaling 9	Rgs9	0.873806	Down	1.81617	Up
solute carrier family 38, member 10	Slc38a10	0.924032	NotChanged	1.09902	Up
Rho GDP dissociation inhibitor (GDI) alpha	Arhgdia	1.10156	Up	1.067	Up
RFNG O-fucosylpeptide 3-beta-N-acetylglucosaminyltransferase	Rfng	1.28637	Up	0.906471	NotChanged
septin 4	Sept4	0.98137	NotChanged	1.1729	Up
ribosomal protein L19	Rpl19	0.82594	Down	1.05417	Up
NME/NM23 nucleoside diphosphate kinase 2	Nme2	0.861795	Down	1.13007	Up
neurotensin receptor 2	Ntsr2	1.10318	Up	1.00986	NotChanged
diacylglycerol kinase, beta	Dgkb	1.00231	NotChanged	1.08856	Up
ets variant 1	Etv1	1.07057	NotChanged	0.814204	Down
proteasome (prosome, macropain) subunit, alpha type 3	Psma3	0.765014	Down	0.978811	NotChanged
protein kinase C, eta	Prkch	0.911864	NotChanged	1.37277	Up
exonuclease 3'-5' domain containing 2	Exd2	1.14589	Up	1.13437	NotChanged
polypeptide N-acetylgalactosaminyltransferase 16	Galnt16	0.932549	Down	1.11584	Up
signal-induced proliferation-associated 1 like 1	Sipa1l1	0.896397	NotChanged	0.916953	Down
FBJ osteosarcoma oncogene	Fos	0.876676	NotChanged	0.77818	Down
serine (or cysteine) peptidase inhibitor, clade A, member 3N	Serpina3n	1.15518	Up	0.860459	Down
cytochrome P450, family 46, subfamily a, polypeptide 1	Cyp46a1	1.16221	Up	0.966021	Down
delta like non-canonical Notch ligand 1	Dlk1	0.577835	Down	1.79866	Up
dynein cytoplasmic 1 heavy chain 1	Dync1h1	1.00975	NotChanged	0.826752	Down
integrin beta 1 binding protein 1	Itgb1bp1	0.858248	Down	1.26472	Up
ribosomal protein S7	Rps7	0.825225	Down	1.06155	NotChanged
SOS Ras/Rho guanine nucleotide exchange factor 2	Sos2	1.29175	Up	0.949394	Down
potassium voltage-gated channel, subfamily H (eag-related), member 5	Kcnh5	0.871316	Down	0.889089	Down
synapse differentiation inducing 1 like	Syndig1l	1.17238	NotChanged	1.26834	Up
apoptosis resistant E3 ubiquitin protein ligase 1	Arel1	1.09867	Up	1.03917	Up
zinc finger, DHHC-type containing 22	Zdhhc22	1.25769	Up	0.904758	Down
RIKEN cDNA 2010107E04 gene	2010107E04Rik	0.873813	Down	1.05024	NotChanged
serine (or cysteine) peptidase inhibitor, clade A (alpha-1 antiproteinase, antitrypsin), member 9	Serpina9	1.12809	NotChanged	1.51706	Up
histone cluster 1, H4h	Hist1h4h	0.722389	Down	1.05376	NotChanged
lymphocyte antigen 86	Ly86	0.759763	Down	1.20852	Up
CAP, adenylate cyclase-associated protein, 2 (yeast)	Cap2	1.11079	Up	0.934259	NotChanged
ADP-ribosylation factor-like 10	Arl10	0.978808	NotChanged	1.13176	Up
HIG1 domain family, member 2A	Higd2a	1.3724	Up	0.924917	Down
transmembrane p24 trafficking protein 9	Tmed9	0.820826	Down	1.02597	NotChanged
solute carrier family 6 (neurotransmitter transporter, dopamine), member 3	Slc6a3	0.680497	Down	2.09299	Up
bromodomain containing 9	Brd9	1.33208	Up	0.931044	NotChanged
centrin 3	Cetn3	0.834739	Down	1.18711	Up
myocyte enhancer factor 2C	Mef2c	1.01082	NotChanged	0.931795	Down
homer scaffolding protein 1	Homer1	0.97307	NotChanged	0.881452	Down
ankyrin repeat domain 55	Ankrd55	0.84376	NotChanged	1.06868	Up
histone cluster 1, H4c	Hist1h4c	0.894184	NotChanged	1.07197	Up
serine (or cysteine) peptidase inhibitor, clade B, member 1a	Serpinb1a	0.894259	NotChanged	1.23596	Up
neuritin 1	Nrn1	1.02437	NotChanged	0.912528	Down
dopamine receptor D1	Drd1	0.919467	NotChanged	1.36196	Up
ubiquinol-cytochrome c reductase binding protein	Uqcrb	0.794056	Down	1.05649	Up
cytochrome c oxidase subunit VIIc	Cox7c	0.911898	Down	1.01804	NotChanged
synaptic vesicle glycoprotein 2c	Sv2c	0.63884	Down	1.34159	Up
microtubule-associated protein 1B	Map1b	0.928956	NotChanged	0.922847	Down
CART prepropeptide	Cartpt	0.78982	Down	1.25633	Up
RAB3C, member RAS oncogene family	Rab3c	0.968509	Down	1.01861	NotChanged
ribosomal protein S24	Rps24	0.796507	Down	1.09255	Up
annexin A11	Anxa11	1.25183	Up	0.838349	Down
CKLF-like MARVEL transmembrane domain containing 5	Cmtm5	1.0582	Up	1.12895	Up
glial cell line derived neurotrophic factor family receptor alpha 2	Gfra2	1.0787	Up	0.804864	Down
5-hydroxytryptamine (serotonin) receptor 2A	Htr2a	1.05625	NotChanged	0.886689	Down
family with sequence similarity 107, member A	Fam107a	0.943751	NotChanged	0.943743	Down
Fez family zinc finger 2	Fezf2	1.27247	Up	0.753852	Down
retinoic acid receptor, beta	Rarb	0.955766	NotChanged	1.27328	Up
ribosomal protein L15	Rpl15	0.851899	Down	1.0486	Up
transmembrane protein 254c	Tmem254c	1.04867	Up	1.13289	Up
transmembrane protein 254b	Tmem254b	1.07755	NotChanged	1.11832	Up
transmembrane protein 254b	Tmem254b	1.05785	NotChanged	1.1182	Up
protein kinase C, delta	Prkcd	1.04681	NotChanged	1.22134	Up
synuclein, gamma	Sncg	0.793586	Down	1.26067	Up
cadherin-related family member 1	Cdhr1	1.71404	Up	0.840514	Down
N-myc downstream regulated gene 2	Ndrg2	0.915808	Down	1.02528	NotChanged
Rab geranylgeranyl transferase, a subunit	Rabggta	1.24106	Up	0.936015	Down
dehydrogenase/reductase (SDR family) member 1	Dhrs1	1.23756	Up	0.96717	NotChanged
short chain dehydrogenase/reductase family 39U, member 1	Sdr39u1	0.609141	Down	1.1593	Up
endothelin receptor type B	Ednrb	0.883052	Down	1.21579	Up
SLIT and NTRK-like family, member 6	Slitrk6	0.760818	Down	1.62266	Up
selenoprotein P	Selenop	0.845309	Down	1.12342	Up
predicted gene 2573	Gm2573	1.40482	Up	0.926241	Down
cadherin 12	Cdh12	1.12872	Up	0.892788	Down
tRNA methyltranferase 12	Trmt12	1.10351	NotChanged	0.778317	Down
NADH dehydrogenase (ubiquinone) 1 beta subcomplex, 9	Ndufb9	0.862089	Down	1.05377	NotChanged
KH domain containing, RNA binding, signal transduction associated 3	Khdrbs3	1.03473	NotChanged	0.828585	Down
adhesion G protein-coupled receptor B1	Adgrb1	1.16349	Up	0.864629	Down
lymphocyte antigen 6 complex, locus E	Ly6e	1.12541	Up	0.945388	Down
GRP1 (general receptor for phosphoinositides 1)-associated scaffold protein	Grasp	1.17053	Up	0.911173	Down
nuclear receptor subfamily 4, group A, member 1	Nr4a1	1.12289	Up	0.809956	Down
proline rich 13	Prr13	1.26561	Up	0.965879	NotChanged
phosphodiesterase 1B, Ca2+-calmodulin dependent	Pde1b	0.981418	NotChanged	1.20462	Up
cytochrome c oxidase subunit VIc	Cox6c	0.894763	Down	1.06317	NotChanged
Kruppel-like factor 10	Klf10	1.08606	Up	0.794759	Down
antizyme inhibitor 1	Azin1	1.04249	NotChanged	0.982736	Down
R-spondin 2	Rspo2	1.3164	Up	0.763105	Down
potassium channel, subfamily V, member 1	Kcnv1	1.05984	NotChanged	0.927597	Down
eukaryotic translation initiation factor 3, subunit H	Eif3h	0.828725	Down	1.09595	Up
ectonucleotide pyrophosphatase/phosphodiesterase 2	Enpp2	0.949569	Down	1.32267	Up
ArfGAP with SH3 domain, ankyrin repeat and PH domain1	Asap1	1.06886	NotChanged	0.874132	Down
N-myc downstream regulated gene 1	Ndrg1	0.965987	NotChanged	1.13265	Up
family with sequence similarity 135, member B	Fam135b	1.08867	NotChanged	0.862476	Down
activity regulated cytoskeletal-associated protein	Arc	0.950075	Down	0.749833	Down
lymphocyte antigen 6 complex, locus A	Ly6a	0.819255	Down	1.01575	Up
lymphocyte antigen 6 complex, locus C1	Ly6c1	1.20273	Up	1.11206	Up
nuclear receptor binding protein 2	Nrbp2	1.16788	Up	1.10089	Up
Rho GTPase activating protein 39	Arhgap39	1.16675	Up	0.951142	Down
ribosomal protein L3	Rpl3	0.829156	Down	1.05477	Up
predicted gene 5218	Gm5218	1.16685	Up	0.954438	NotChanged
cytochrome P450, family 2, subfamily d, polypeptide 22	Cyp2d22	0.945902	NotChanged	0.86457	Down
cytochrome b5 reductase 3	Cyb5r3	1.19825	Up	1.02813	NotChanged
tubulin tyrosine ligase-like 1	Ttll1	1.19663	Up	0.987605	NotChanged
Fas apoptotic inhibitory molecule 2	Faim2	1.07762	Up	0.9913	NotChanged
ATP synthase, H+ transporting, mitochondrial F0 complex, subunit C2 (subunit 9)	Atp5g2	1.17102	Up	0.992093	NotChanged
prefoldin 5	Pfdn5	0.75574	Down	1.10855	Up
plectin	Plec	0.914665	NotChanged	0.856962	Down
sphingomyelin phosphodiesterase 4	Smpd4	1.50113	Up	0.958442	NotChanged
ribosomal protein L35A	Rpl35a	0.715013	Down	1.08465	Up
adenylate cyclase 5	Adcy5	0.833169	Down	1.27199	Up
stefin A2 like 1	Stfa2l1	0.870064	NotChanged	1.53309	Up
immunoglobulin superfamily, member 11	Igsf11	1.07978	NotChanged	1.10038	Up
ABI gene family, member 3 (NESH) binding protein	Abi3bp	1.01975	NotChanged	1.11138	Up
intersectin 1 (SH3 domain protein 1A)	Itsn1	0.852742	Down	1.04971	Up
chloride intracellular channel 6	Clic6	0.824261	NotChanged	1.92042	Up
UBA-like domain containing 1	Ubald1	1.24056	Up	0.904656	Down
glutamate receptor, ionotropic, NMDA2A (epsilon 1)	Grin2a	1.04725	NotChanged	0.873497	Down
meiosis regulator and mRNA stability 1	Marf1	0.875407	Down	0.996685	NotChanged
ribosomal protein L31, pseudogene 1 2	Rpl31-ps12	0.838785	Down	1.07219	Up
glycoprotein Ib, beta polypeptide	Gp1bb	1.17829	Up	0.966705	NotChanged
asparagine-linked glycosylation 3 (alpha-1,3-mannosyltransferase)	Alg3	1.40721	Up	0.963295	NotChanged
ets variant 5	Etv5	1.155	Up	0.867569	Down
diacylglycerol kinase, gamma	Dgkg	1.23175	NotChanged	0.702384	Down
somatostatin	Sst	1.16731	Up	0.935595	Down
apolipoprotein D	Apod	0.920991	NotChanged	1.1413	Up
kalirin, RhoGEF kinase	Kalrn	1.03074	NotChanged	0.919369	Down
stefin A2	Stfa2	0.78107	NotChanged	1.6395	Up
solute carrier family 15 (H+/peptide transporter), member 2	Slc15a2	0.767044	Down	1.07816	NotChanged
NADH dehydrogenase (ubiquinone) 1 beta subcomplex 4	Ndufb4	0.804572	Down	1.04246	NotChanged
transgelin 3	Tagln3	1.2101	Up	0.897132	Down
cell adhesion molecule 2	Cadm2	1.00116	NotChanged	0.889863	Down
transmembrane protein 50B	Tmem50b	1.17529	Up	1.02953	NotChanged
crystallin, zeta (quinone reductase)-like 1	Cryzl1	0.779013	Down	1.11048	Up
phosphatidylinositol glycan anchor biosynthesis, class P	Pigp	0.907868	NotChanged	1.19395	Up
potassium inwardly-rectifying channel, subfamily J, member 6	Kcnj6	0.921595	NotChanged	0.918968	Down
Purkinje cell protein 4	Pcp4	0.938746	NotChanged	1.12169	Up
T cell lymphoma invasion and metastasis 2	Tiam2	1.15352	Up	0.99998	NotChanged
synaptojanin 2	Synj2	1.00901	NotChanged	0.826437	Down
transmembrane protein 181A	Tmem181a	1.16845	Up	0.889563	Down
phosphodiesterase 10A	Pde10a	0.938584	Down	1.40289	Up
host cell factor C1 regulator 1 (XPO1-dependent)	Hcfc1r1	1.29118	Up	0.969691	NotChanged
serine/arginine repetitive matrix 2	Srrm2	1.12219	Up	0.963419	Down
ribosomal protein S2	Rps2	0.861212	Down	1.10487	Up
ribosomal protein L10A	Rpl10a	0.878274	Down	1.00616	NotChanged
cyclin-dependent kinase inhibitor 1A (P21)	Cdkn1a	1.23826	Up	0.774418	Down
glucagon-like peptide 1 receptor	Glp1r	0.828544	Down	1.43417	Up
proline-rich transmembrane protein 1	Prrt1	1.29164	Up	0.841136	Down
ring finger protein 39	Rnf39	1.1638	Up	0.674209	Down
phospholipase A2, group VII (platelet-activating factor acetylhydrolase, plasma)	Pla2g7	0.868093	Down	1.17443	Up
DLG associated protein 1	Dlgap1	1.03594	NotChanged	0.895117	Down
transmembrane protein 181B, pseudogene	Tmem181b-ps	1.19613	Up	0.865982	Down
transmembrane protein 181C, pseudogene	Tmem181c-ps	1.16643	Up	0.888109	Down
synaptogyrin 3	Syngr3	1.13043	Up	0.986915	NotChanged
meteorin, glial cell differentiation regulator	Metrn	0.75692	Down	1.20493	Up
dual specificity phosphatase 1	Dusp1	1.09102	Up	0.989777	NotChanged
cutA divalent cation tolerance homolog	Cuta	1.41367	Up	0.952796	Down
ubiquinol-cytochrome c reductase complex assembly factor 2	Uqcc2	0.807133	Down	0.998177	NotChanged
nudix (nucleotide diphosphate linked moiety X)-type motif 3	Nudt3	0.894321	Down	1.05568	Up
BTB (POZ) domain containing 9	Btbd9	1.09901	Up	0.810343	Down
A kinase (PRKA) anchor protein 8-like	Akap8l	1.29172	Up	1.03357	NotChanged
ribosomal protein S28	Rps28	0.825331	Down	1.08212	NotChanged
ribosomal protein S18	Rps18	0.848589	Down	1.02203	NotChanged
RIKEN cDNA 2310061I04 gene	2310061I04Rik	1.38228	Up	0.931694	Down
myelin oligodendrocyte glycoprotein	Mog	1.03262	NotChanged	1.27227	Up
kelch domain containing 3	Klhdc3	1.14076	Up	1.03843	NotChanged
bystin-like	Bysl	1.07789	NotChanged	0.85356	Down
translocase of outer mitochondrial membrane 6	Tomm6	1.30148	Up	0.99941	NotChanged
special AT-rich sequence binding protein 1	Satb1	1.05086	NotChanged	0.831431	Down
solute carrier family 5 (choline transporter), member 7	Slc5a7	0.722741	Down	1.50271	Up
ankyrin repeat domain 12	Ankrd12	0.857946	Down	1.03096	NotChanged
neurexin I	Nrxn1	0.88209	Down	0.956264	Down
NME/NM23 nucleoside diphosphate kinase 3	Nme3	0.768098	Down	1.16282	Up
zinc finger protein 414	Zfp414	1.20894	Up	1.05334	NotChanged
DEAD (Asp-Glu-Ala-Asp) box polypeptide 39B	Ddx39b	1.12672	Up	1.01233	NotChanged
mindbomb E3 ubiquitin protein ligase 1	Mib1	0.86291	Down	0.96068	Down
transthyretin	Ttr	0.852027	Down	2.16112	Up
adenomatosis polyposis coli	Apc	0.806898	Down	0.978419	NotChanged
early growth response 1	Egr1	1.09349	NotChanged	0.759064	Down
serine/threonine kinase 32A	Stk32a	1.00582	NotChanged	1.41406	Up
RIKEN cDNA A730017C20 gene	A730017C20Rik	0.934562	NotChanged	1.26693	Up
ribosomal protein S14	Rps14	0.741801	Down	1.00641	NotChanged
CD74 antigen (invariant polypeptide of major histocompatibility complex, class II antigen-associated)	Cd74	0.943162	NotChanged	1.32369	Up
casein kinase 1, alpha 1	Csnk1a1	1.0443	NotChanged	0.927135	Down
serine peptidase inhibitor, Kazal type 10	Spink10	0.9283	NotChanged	0.753294	Down
ST8 alpha-N-acetyl-neuraminide alpha-2,8-sialyltransferase 3	St8sia3	1.02537	NotChanged	1.09814	Up
guanine nucleotide binding protein, alpha stimulating, olfactory type	Gnal	1.01093	NotChanged	1.19442	Up
transcription factor 4	Tcf4	1.09882	Up	0.899794	Down
acetyl-Coenzyme A acyltransferase 2 (mitochondrial 3-oxoacyl-Coenzyme A thiolase)	Acaa2	0.766012	Down	1.46615	Up
ribosomal protein L17	Rpl17	0.821849	Down	1.04383	Up
proline-serine-threonine phosphatase-interacting protein 2	Pstpip2	0.868835	NotChanged	1.5017	Up
myelin basic protein	Mbp	0.90095	NotChanged	1.17026	Up
kinesin family member 5B	Kif5b	0.838556	Down	1.07144	Up
oxysterol binding protein-like 1A	Osbpl1a	0.949922	NotChanged	0.953484	Down
aquaporin 4	Aqp4	0.88501	Down	1.08146	NotChanged
receptor accessory protein 5	Reep5	1.09254	Up	1.07072	Up
fibroblast growth factor 1	Fgf1	0.740999	Down	1.3052	Up
RNA binding motif protein 4B	Rbm4b	0.767221	Down	1.16744	Up
cofilin 1, non-muscle	Cfl1	1.10069	Up	0.977382	NotChanged
RAS, guanyl releasing protein 2	Rasgrp2	0.931	NotChanged	1.24963	Up
tRNA methyltransferase 11-2	Trmt112	1.25485	Up	0.997416	NotChanged
solute carrier family 22 (organic anion transporter), member 8	Slc22a8	1.21797	Up	0.98728	NotChanged
macrophage expressed gene 1	Mpeg1	0.82926	NotChanged	0.845981	Down
riboflavin kinase	Rfk	1.02916	NotChanged	1.02949	Up
aldehyde dehydrogenase family 1, subfamily A1	Aldh1a1	0.794824	Down	1.45658	Up
transient receptor potential cation channel, subfamily M, member 3	Trpm3	0.811958	Down	1.15911	Up
predicted gene 3873	Gm3873	0.78113	Down	1.03106	NotChanged
ectonucleoside triphosphate diphosphohydrolase 7	Entpd7	0.757704	Down	1.14698	Up
golgi-specific brefeldin A-resistance factor 1	Gbf1	1.05548	NotChanged	0.914329	Down
dual specificity phosphatase 5	Dusp5	1.12402	NotChanged	0.84553	Down
transcription factor 7 like 2, T cell specific, HMG box	Tcf7l2	0.847173	Down	1.36321	Up
solute carrier family 18 (vesicular monoamine), member 2	Slc18a2	0.77176	Down	1.71842	Up
glutathione S-transferase, pi 1	Gstp1	1.17501	Up	0.971874	Down
dipeptidylpeptidase 3	Dpp3	1.15059	Up	0.891341	Down
neuronal PAS domain protein 4	Npas4	1.0682	Up	1.05677	NotChanged
cornichon family AMPA receptor auxiliary protein 2	Cnih2	1.13219	Up	0.974809	NotChanged
OTU domain, ubiquitin aldehyde binding 1	Otub1	1.13034	Up	1.00587	NotChanged
guanine nucleotide binding protein (G protein), gamma 3	Gng3	1.25885	Up	0.980684	Down
transmembrane protein 132A	Tmem132a	1.15416	NotChanged	0.8198	Down
phosphoserine aminotransferase 1	Psat1	0.947732	NotChanged	1.12924	Up
family with sequence similarity 122, member A	Fam122a	1.46232	Up	0.961017	NotChanged
PDZ and LIM domain 1 (elfin)	Pdlim1	1.35396	Up	0.941575	NotChanged
oligodendrocytic myelin paranodal and inner loop protein	Opalin	1.00128	NotChanged	1.51691	Up
glutamic-oxaloacetic transaminase 1, soluble	Got1	1.22327	Up	0.962182	NotChanged
upregulated during skeletal muscle growth 5	Usmg5	0.802904	Down	1.06757	Up
glial cell line derived neurotrophic factor family receptor alpha 1	Gfra1	0.972364	NotChanged	1.12574	Up
family with sequence similarity 205, member A2	Fam205a2	1.58757	Up	0.552545	Down
predicted gene, 20878	Gm20878	1.48423	Up	0.719601	Down
predicted gene 10591	Gm10591	1.07156	NotChanged	1.6474	Up
chemokine (C-C motif) ligand 27b	Ccl27b	1.00863	NotChanged	0.925106	Down
chemokine (C-C motif) ligand 19	Ccl19	1.46526	Up	0.588534	Down
predicted gene 13306	Gm13306	1.00863	NotChanged	0.925106	Down
chemokine (C-C motif) ligand 19	Ccl19	1.60849	Up	0.571358	Down
phosphatidylserine decarboxylase, pseudogene 3	Pisd-ps3	1.78544	Up	1.0111	NotChanged
phospholipid phosphatase related 2	Plppr2	1.22715	Up	0.958892	Down
acetylcholinesterase	Ache	0.967199	NotChanged	1.14428	Up
early growth response 3	Egr3	1.04904	NotChanged	0.785228	Down
