# Supplementary material for: Tyr-Trp administration facilitates brain norepinephrine metabolism and ameliorates a short-term memory deficit in a mouse model of Alzheimer’s disease
Source: PLoS One. 2020 May 4;15(5):e0232233. doi: 10.1371/journal.pone.0232233 (PMC7197849; doi:10.1371/journal.pone.0232233)
Supplement: S2 File — (XLSX) [file pone.0232233.s009.xlsx]

## Sheet: Row data①
	Cystine	Serine	Alanine	4-Hydroxyproline	Cystathionine	Glycine	Threonine	Cysteine	Dimethylglycine	Methionine sulfoxide	Cytidine monophosphate	Citrulline	Guanosine monophosphate	Proline	Ornitine	2-Aminobutyric acid	Adenosine monophosphate	Uracil	Argininosuccinic acid	Homocysteine	Cysteamine	Cytosine	Nicotinic acid	Cytidine 3',5'-cyclic monophosphate	Hypoxanthine	Uridine	Glutathione	Valine	Creatinine	Norepinephrine	Carnitine	Methionine	Niacinamide	Ophthalmic acid	Carnosine	Thymine	Histamine	Thymidine	Adenosine 3',5'-cyclic monophosphate	Adenylsuccinic acid	Guanosine	Inosine	Pantothenic acid	Dopa	Cytidine	Adenine	Tyrosine	Adenosine	Symmetric dimethylarginine
YY-1	623156	16973160	5058980	357976	1893499	4943728	9039325	24243132	21434359	7270	2762201	2212096	803712	22262916	193019	252248	1325664	3243421	680399	238602	47268	2585503	1105444	50211	49606068	3378262	41757913	28688256	1110309	353595	28578517	5858515	49642753	25703	5349433	10672	987416	11695	26419	12501	2505852	45964852	2236580	43660	14992121	3544717	9341499	287056	265513
YY-2	397234	13735649	5274092	429964	1501810	4493466	7249112	20095705	23480260	3633	2912912	2503378	705619	26420292	170284	272083	972040	3362839	942656	210092	32407	2323761	1297931	53503	53000938	2989380	65449171	30675544	1234761	368763	31006152	5723196	53537644	88822	5140330	17089	835983	19724	21597	16937	3331269	52584411	2494586	40794	14794633	4320134	15263749	277889	319746
YY-3	573580	11782445	6557072	359091	1706697	3754184	8439939	20990974	23534191	5846	2586246	2250885	456154	26195717	155359	278562	747838	4265921	1017638	249380	33182	2386309	1330857	31366	59865441	2426250	59079218	35068451	1572249	303616	32264742	6770740	55422634	36942	6100082	14034	891832	21183	9618	8829	2777764	42746527	2623983	58173	15487154	4906952	13682805	242315	379862
YY-4	324961	11033194	8639424	278178	1828294	2748209	10128181	15989594	24092521	4139	2698356	2747614	1157583	27896304	159134	316164	1863391	4783684	931208	213066	26844	2318968	1365046	37295	69110249	1997178	105526953	34251857	1605681	406570	36919006	7744275	59427149	32523	7071362	9209	860753	14369	11632	18303	2960505	43644163	2717234	53557	15792585	4947339	20839949	380055	377794
YY-5	459054	10257961	7627957	216198	1860297	2241627	9692008	14118620	22544011	5890	2418943	2155810	415157	28732909	167389	289605	971645	5995152	918454	123344	38597	2343821	1479983	47328	73889279	1130535	95606084	36033435	1822633	351558	34948647	6842319	63252610	41021	6826875	13248	945888	9122	9300	12755	2242199	34379740	2686881	51017	17986337	5139242	13355612	229853	364633
YY-6	488374	12689341	5869305	194604	1541925	2267751	8173660	10983069	23386475	5275	2283508	2274095	389387	30953455	140296	338800	854655	6964974	990065	183376	45124	2627227	1527553	39622	78221284	887890	101228857	35632122	1543242	349622	34659918	6621387	63836613	31940	6519742	6639	1014863	13505	11639	17416	2050809	33149494	2509632	41327	19980096	5083047	20608212	245936	422090
YY-7	305510	15267989	5586124	191111	1713682	2327879	5877302	5302703	24074829	4129	2170526	2768893	365060	31583537	185252	315694	888765	7450593	1171342	161307	31938	2794525	1595226	48244	76659124	924267	113209895	38421409	1542802	335504	37339404	6956099	62283009	46163	6133121	7202	1048472	16935	13229	16665	2191902	35852185	2486175	68275	21422743	5318802	19480318	234257	399327
YW-1	710718	15835510	5828865	440653	1745647	4867520	8384314	20682140	22761449	5168	2775943	2458041	453553	25474296	200548	288034	818188	3661380	884955	267784	46897	2570818	1308445	52523	53476080	2710756	42559150	31666121	1241484	341630	30454854	6549180	52042360	35734	4748466	11074	899457	16531	15881	5732	1811925	40797545	1895634	54808	15047626	4561023	7511186	265605	304712
YW-2	655594	13935813	5407219	436500	1866636	4318909	8953622	20651089	22641304	13495	2695494	2481807	467998	29875210	136575	265294	750270	4240908	1038033	227899	40394	2539456	1326204	44349	58974495	2359322	48325274	37661468	1473519	330594	31471799	7102503	52956850	34764	5688741	9949	947073	24097	19715	12838	1805197	37830151	2001708	58290	15421611	4638331	8101342	239962	346466
YW-3	679107	11888463	7104891	328539	1587630	3684504	8322994	19532832	22564767	10226	2454170	2394775	483238	27400866	146590	301583	765958	4769777	1022757	251425	34052	2393649	1279194	58369	62109344	1574506	48795225	35672154	1539773	342141	32191681	7278685	53020301	19974	6130671	9782	835031	7086	10765	10914	1679341	32310791	2715926	64310	14915459	4485830	9104315	211700	359340
YW-4	395323	10079101	8212690	267578	2090354	2401727	10681270	13617399	24286274	5727	2499113	2677820	707855	32419728	140678	262151	1155091	6335519	1131896	162505	30601	2391349	1479823	52122	75402728	1101267	91010991	42512451	1538652	483445	36248759	8096181	58353994	37912	6754099	16206	936867	20003	12627	18289	2662174	33494769	2926734	62655	16883724	4625639	5750432	243104	515875
YW-5	669584	12868247	7580674	212362	1721306	2664806	12014145	12749818	21171724	8398	2376839	4045051	356711	47955975	226679	243516	843365	6945854	1714765	170554	30584	2710637	1528697	40359	77209120	914276	81114229	54894854	2093622	315996	35660101	10298237	60475577	80127	6663705	14590	1023412	16784	7480	7511	2479157	32869552	2182620	63540	19690406	4814698	8956297	248329	533333
YW-6	371650	14043412	6222527	142423	1778291	2334708	7824222	7456186	23690377	3368	2306425	3315428	272633	36862729	166473	350958	1478643	7514150	1508956	222396	39440	2741397	1540493	39465	79245317	747468	104493754	44111039	1477916	449633	34425683	9093149	64271624	55482	6980393	12047	1065472	10828	5201	18982	1861264	31621070	3118272	71927	19805053	1490349	9289128	126267	548343
YW-7	361522	16946220	6155844	174388	1830651	2518865	5276911	4610227	21249221	4552	2103265	2687283	263519	29866195	208558	272911	608088	7496234	1217340	126736	39244	2533199	1523203	74739	73690936	827909	95171908	39138805	1355245	358305	33410817	6837702	60733529	74800	5369818	14885	970016	16332	11554	15577	1722950	25817933	2573310	68341	20704852	4890756	7968575	189219	418003
[truncated: 29 more columns]

## Sheet: Row data②
	Citicoline	Glutamine	Glutamic acid	Lysine	Histidine	Arginine	Creatine	4-Aminobutyric acid	Choline	2-Morpholinoethanesulfonic acid	Lactic acid
YY-1	17172	43336625	11016282	43649265	1087686	6057553	41300834	16933930	14821563	52167	3126530
YY-2	33850	38717450	11079226	40761243	940166	5803915	40730899	18193150	15756766	49761	3050441
YY-3	30578	40573561	11589380	41627678	1075925	5659126	41840590	16646931	16104520	64317	2965469
YY-4	32278	39450189	7881120	41684271	977228	6597079	41846345	21388361	16291791	61274	3443694
YY-5	36091	39611825	9467550	38938894	809719	5248902	42538155	20119454	13959388	62490	3402973
YY-6	44440	37286980	9428224	39614740	876171	5013883	44008237	19335703	14301747	48700	3200322
YY-7	34303	39134376	9281916	41036664	782359	4988997	45089356	20078611	15394767	66181	2962957
YW-1	32617	38179914	11670506	40754393	1012917	5612305	40939747	18247144	15379802	49142	3294272
YW-2	47230	41396429	11569334	44599728	1311410	6243228	40973476	17818115	15737438	56305	3352592
YW-3	29316	37932825	10822233	39299861	963956	5529143	40511592	17017983	15294471	63508	2939995
YW-4	28270	43704298	6539988	44699673	1094312	6453841	41152705	21456600	14840538	62573	3341047
YW-5	33806	38460988	9441642	40485768	1290630	8352209	42799261	20676769	13866380	51721	3151778
YW-6	50141	39938178	6534186	40735442	1176385	6194922	42130751	22495595	14857816	46637	3011044
YW-7	35874	36245852	9791293	38707282	924257	4718791	41806597	19046365	13592598	58231	3157609
